# Supplementary material for: iTRAQ-Based Proteomics Investigation of Aqueous Humor from Patients with Coats' Disease
Source: PLoS One. 2016 Jul 14;11(7):e0158611. doi: 10.1371/journal.pone.0158611 (PMC4944970; doi:10.1371/journal.pone.0158611)
Supplement: S1 Table — (XLSX) [file pone.0158611.s001.xlsx]

## Sheet: Sheet1
Supplemental Table 1. Detailed information of 819 identified proteins (ProteinPilotTM score > 1.3).
No.	Score	Total	%Cov	%Cov(50)	%Cov(95)	Accession	Name	Species	Peptides(95%)
1	534.56	534.56	99.67	95.73	94.75	sp|P02768|ALBU_HUMAN	Serum albumin OS=Homo sapiens GN=ALB PE=1 SV=2	HUMAN	2054
2	266.88	270.88	44.91	11.49	8.266	sp|Q8WZ42-12|TITIN_HUMAN	Isoform 12 of Titin OS=Homo sapiens GN=TTN	HUMAN	251
3	218.8	219.16	96.28	89.54	84.24	sp|P02787|TRFE_HUMAN	Serotransferrin OS=Homo sapiens GN=TF PE=1 SV=3	HUMAN	491
4	199.61	201.31	79.42	58.38	53.43	sp|P13533|MYH6_HUMAN	Myosin-6 OS=Homo sapiens GN=MYH6 PE=1 SV=5	HUMAN	240
5	166.57	166.76	77.63	62.66	54	sp|P01024|CO3_HUMAN	Complement C3 OS=Homo sapiens GN=C3 PE=1 SV=2	HUMAN	187
6	133.63	133.71	89	82.06	78.95	sp|P01009|A1AT_HUMAN	Alpha-1-antitrypsin OS=Homo sapiens GN=SERPINA1 PE=1 SV=3	HUMAN	302
7	106.85	109.04	64.62	45.13	40.14	sp|P0C0L5|CO4B_HUMAN	Complement C4-B OS=Homo sapiens GN=C4B PE=1 SV=2	HUMAN	108
8	92.91	96.42	59.5	43.76	38.94	sp|P01023|A2MG_HUMAN	Alpha-2-macroglobulin OS=Homo sapiens GN=A2M PE=1 SV=3	HUMAN	90
9	85.01	85.08	96.25	93.26	84.64	sp|P02647|APOA1_HUMAN	Apolipoprotein A-I OS=Homo sapiens GN=APOA1 PE=1 SV=1	HUMAN	176
10	83.68	83.71	67.79	49.77	46.01	sp|P00450|CERU_HUMAN	Ceruloplasmin OS=Homo sapiens GN=CP PE=1 SV=1	HUMAN	92
11	83.3	83.86	63.05	44.57	42.61	sp|P02671|FIBA_HUMAN	Fibrinogen alpha chain OS=Homo sapiens GN=FGA PE=1 SV=2	HUMAN	95
12	77.63	77.8	90.91	84.85	81.52	sp|P01857|IGHG1_HUMAN	Ig gamma-1 chain C region OS=Homo sapiens GN=IGHG1 PE=1 SV=1	HUMAN	371
13	71.89	73.69	69.35	47.09	41.72	sp|P35609|ACTN2_HUMAN	Alpha-actinin-2 OS=Homo sapiens GN=ACTN2 PE=1 SV=1	HUMAN	47
14	66.87	66.91	84.18	70.18	66.73	sp|P02774-3|VTDB_HUMAN	Isoform 3 of Vitamin D-binding protein OS=Homo sapiens GN=GC	HUMAN	57
15	59.72	59.78	87.27	81.43	76.92	sp|P68032|ACTC_HUMAN	Actin, alpha cardiac muscle 1 OS=Homo sapiens GN=ACTC1 PE=1 SV=1	HUMAN	100
16	56.29	56.42	64.07	46.54	42.35	sp|P00747|PLMN_HUMAN	Plasminogen OS=Homo sapiens GN=PLG PE=1 SV=2	HUMAN	42
17	55.53	56.71	95.07	76.06	61.97	sp|P09493|TPM1_HUMAN	Tropomyosin alpha-1 chain OS=Homo sapiens GN=TPM1 PE=1 SV=2	HUMAN	46
18	54.05	54.15	85.5	69.91	66.88	sp|P02790|HEMO_HUMAN	Hemopexin OS=Homo sapiens GN=HPX PE=1 SV=2	HUMAN	58
19	53.06	53.26	76.67	60.76	49.19	sp|P25705|ATPA_HUMAN	ATP synthase subunit alpha, mitochondrial OS=Homo sapiens GN=ATP5A1 PE=1 SV=1	HUMAN	69
20	51.98	52.04	80	56.38	52.77	sp|P17661|DESM_HUMAN	Desmin OS=Homo sapiens GN=DES PE=1 SV=3	HUMAN	43
21	51.93	53.47	81.26	57.64	56.01	sp|P02675|FIBB_HUMAN	Fibrinogen beta chain OS=Homo sapiens GN=FGB PE=1 SV=2	HUMAN	53
22	49.36	51.07	58.72	40	36.67	sp|Q99798|ACON_HUMAN	Aconitate hydratase, mitochondrial OS=Homo sapiens GN=ACO2 PE=1 SV=2	HUMAN	58
23	47.67	49.24	51.34	34.52	29.65	sp|P08603|CFAH_HUMAN	Complement factor H OS=Homo sapiens GN=CFH PE=1 SV=4	HUMAN	33
24	46.94	47	67.67	56.03	53.23	sp|P01008|ANT3_HUMAN	Antithrombin-III OS=Homo sapiens GN=SERPINC1 PE=1 SV=1	HUMAN	48
25	45.36	45.53	60.74	34.02	28.77	sp|P06396|GELS_HUMAN	Gelsolin OS=Homo sapiens GN=GSN PE=1 SV=1	HUMAN	41
26	45.07	45.42	42.9	27.59	25.26	sp|P10745|RET3_HUMAN	Retinol-binding protein 3 OS=Homo sapiens GN=RBP3 PE=1 SV=2	HUMAN	34
27	43.78	44.08	77.5	62.76	56.33	sp|P06576|ATPB_HUMAN	ATP synthase subunit beta, mitochondrial OS=Homo sapiens GN=ATP5B PE=1 SV=3	HUMAN	67
28	43.36	45.44	97.17	91.51	88.68	sp|P01834|IGKC_HUMAN	Ig kappa chain C region OS=Homo sapiens GN=IGKC PE=1 SV=1	HUMAN	250
29	42.39	42.74	54.71	26.77	23.94	sp|Q14896|MYPC3_HUMAN	Myosin-binding protein C, cardiac-type OS=Homo sapiens GN=MYBPC3 PE=1 SV=4	HUMAN	29
30	41.52	41.6	74.25	45.51	40.12	sp|P10909-2|CLUS_HUMAN	Isoform 2 of Clusterin OS=Homo sapiens GN=CLU	HUMAN	61
31	40.04	46.13	49.61	33.38	30.89	sp|P00751|CFAB_HUMAN	Complement factor B OS=Homo sapiens GN=CFB PE=1 SV=2	HUMAN	33
32	39.6	39.61	39.52	19.72	15.49	sp|P02751-10|FINC_HUMAN	Isoform 10 of Fibronectin OS=Homo sapiens GN=FN1	HUMAN	28
33	39.27	39.27	81.39	69.4	66.25	sp|P02649|APOE_HUMAN	Apolipoprotein E OS=Homo sapiens GN=APOE PE=1 SV=1	HUMAN	35
34	38.07	38.07	68.79	57.05	55.03	sp|P25311|ZA2G_HUMAN	Zinc-alpha-2-glycoprotein OS=Homo sapiens GN=AZGP1 PE=1 SV=2	HUMAN	43
35	37.51	38.76	76.83	47.52	38.06	sp|P01011|AACT_HUMAN	Alpha-1-antichymotrypsin OS=Homo sapiens GN=SERPINA3 PE=1 SV=2	HUMAN	42
36	36.76	36.77	59.95	40.52	36.77	sp|P01042-2|KNG1_HUMAN	Isoform LMW of Kininogen-1 OS=Homo sapiens GN=KNG1	HUMAN	25
37	36.59	36.63	59.57	46.89	45.93	sp|P04075-2|ALDOA_HUMAN	Isoform 2 of Fructose-bisphosphate aldolase A OS=Homo sapiens GN=ALDOA	HUMAN	36
38	36.33	37.41	88.37	81.4	72.87	sp|P18135|KV312_HUMAN	Ig kappa chain V-III region HAH OS=Homo sapiens PE=2 SV=1	HUMAN	110
39	36.11	36.24	69.14	48.56	47.37	sp|P36955|PEDF_HUMAN	Pigment epithelium-derived factor OS=Homo sapiens GN=SERPINF1 PE=1 SV=4	HUMAN	71
40	35.23	35.52	49.15	24.67	21.46	sp|P16615-5|AT2A2_HUMAN	Isoform 5 of Sarcoplasmic/endoplasmic reticulum calcium ATPase 2 OS=Homo sapiens GN=ATP2A2	HUMAN	20
41	35.04	35.04	96.6	86.39	77.55	sp|P02766|TTHY_HUMAN	Transthyretin OS=Homo sapiens GN=TTR PE=1 SV=1	HUMAN	60
42	34.63	34.67	61.13	33.47	31.04	sp|P28331-2|NDUS1_HUMAN	Isoform 2 of NADH-ubiquinone oxidoreductase 75 kDa subunit, mitochondrial OS=Homo sapiens GN=NDUFS1	HUMAN	25
43	34.19	34.33	55.31	36.64	35.62	sp|P13645|K1C10_HUMAN	Keratin, type I cytoskeletal 10 OS=Homo sapiens GN=KRT10 PE=1 SV=6	HUMAN	22
44	33.19	36.21	66.42	37.56	34.17	sp|P38646|GRP75_HUMAN	Stress-70 protein, mitochondrial OS=Homo sapiens GN=HSPA9 PE=1 SV=2	HUMAN	24
45	33.11	33.13	62.92	54.57	45.69	sp|P36222|CH3L1_HUMAN	Chitinase-3-like protein 1 OS=Homo sapiens GN=CHI3L1 PE=1 SV=2	HUMAN	32
46	32.66	32.67	71.02	43.81	36.28	sp|P48735|IDHP_HUMAN	Isocitrate dehydrogenase [NADP], mitochondrial OS=Homo sapiens GN=IDH2 PE=1 SV=2	HUMAN	29
47	32.62	32.99	45.16	27.74	24.84	sp|Q14624|ITIH4_HUMAN	Inter-alpha-trypsin inhibitor heavy chain H4 OS=Homo sapiens GN=ITIH4 PE=1 SV=4	HUMAN	28
48	32.27	34.35	45.4	15.7	13.99	sp|Q8IZJ3-2|CPMD8_HUMAN	Isoform 2 of C3 and PZP-like alpha-2-macroglobulin domain-containing protein 8 OS=Homo sapiens GN=CPAMD8	HUMAN	20
49	31.71	33.71	73.82	43.8	38.22	sp|P10809|CH60_HUMAN	60 kDa heat shock protein, mitochondrial OS=Homo sapiens GN=HSPD1 PE=1 SV=2	HUMAN	26
50	31.47	33.63	60.93	29.57	26.96	sp|P11217|PYGM_HUMAN	Glycogen phosphorylase, muscle form OS=Homo sapiens GN=PYGM PE=1 SV=6	HUMAN	22
51	31.43	31.84	56.66	38.54	31.89	sp|P11142|HSP7C_HUMAN	Heat shock cognate 71 kDa protein OS=Homo sapiens GN=HSPA8 PE=1 SV=1	HUMAN	20
52	31.01	35.99	58.85	29.81	24.84	sp|P04264|K2C1_HUMAN	Keratin, type II cytoskeletal 1 OS=Homo sapiens GN=KRT1 PE=1 SV=6	HUMAN	24
53	29.98	29.99	88.44	84.35	75.51	sp|P68871|HBB_HUMAN	Hemoglobin subunit beta OS=Homo sapiens GN=HBB PE=1 SV=2	HUMAN	52
54	29.91	29.91	73.68	60.53	54.74	sp|P41222|PTGDS_HUMAN	Prostaglandin-H2 D-isomerase OS=Homo sapiens GN=PTGDS PE=1 SV=1	HUMAN	89
55	29.55	29.59	58.58	47.14	45.77	sp|P02679-2|FIBG_HUMAN	Isoform Gamma-A of Fibrinogen gamma chain OS=Homo sapiens GN=FGG	HUMAN	50
56	29.48	29.5	57.39	28.82	24.63	sp|P00738|HPT_HUMAN	Haptoglobin OS=Homo sapiens GN=HP PE=1 SV=1	HUMAN	22
57	29.35	30.42	71.43	47.7	44.47	sp|P13929|ENOB_HUMAN	Beta-enolase OS=Homo sapiens GN=ENO3 PE=1 SV=5	HUMAN	27
58	29.33	33.77	65.54	40.68	35.03	sp|P14618-2|KPYM_HUMAN	Isoform M1 of Pyruvate kinase PKM OS=Homo sapiens GN=PKM	HUMAN	24
59	29.27	64.15	90.8	89.57	74.23	sp|P01859|IGHG2_HUMAN	Ig gamma-2 chain C region OS=Homo sapiens GN=IGHG2 PE=1 SV=2	HUMAN	267
60	28.89	28.91	70.43	49.86	44.35	sp|P02749|APOH_HUMAN	Beta-2-glycoprotein 1 OS=Homo sapiens GN=APOH PE=1 SV=3	HUMAN	20
61	28.61	28.63	66.29	45.04	42.49	sp|P01876|IGHA1_HUMAN	Ig alpha-1 chain C region OS=Homo sapiens GN=IGHA1 PE=1 SV=2	HUMAN	30
62	28.44	28.92	79.8	49.49	36.11	sp|P06727|APOA4_HUMAN	Apolipoprotein A-IV OS=Homo sapiens GN=APOA4 PE=1 SV=3	HUMAN	17
63	28.31	44.37	80.04	45.92	45.71	sp|P08670|VIME_HUMAN	Vimentin OS=Homo sapiens GN=VIM PE=1 SV=4	HUMAN	37
64	28.21	28.21	87.69	68.72	68.72	sp|P08590|MYL3_HUMAN	Myosin light chain 3 OS=Homo sapiens GN=MYL3 PE=1 SV=3	HUMAN	54
65	28.08	28.08	70.6	51.71	48.03	sp|P06732|KCRM_HUMAN	Creatine kinase M-type OS=Homo sapiens GN=CKM PE=1 SV=2	HUMAN	29
66	27.97	28	81.33	75.3	70.48	sp|P10916|MLRV_HUMAN	Myosin regulatory light chain 2, ventricular/cardiac muscle isoform OS=Homo sapiens GN=MYL2 PE=1 SV=3	HUMAN	31
67	27.39	27.41	59.71	46.12	43.2	sp|P07339|CATD_HUMAN	Cathepsin D OS=Homo sapiens GN=CTSD PE=1 SV=1	HUMAN	25
68	27.33	32.32	61.77	32.05	27.05	sp|P43652|AFAM_HUMAN	Afamin OS=Homo sapiens GN=AFM PE=1 SV=1	HUMAN	22
69	27.16	27.21	69.43	33.13	24.85	sp|P02545|LMNA_HUMAN	Prelamin-A/C OS=Homo sapiens GN=LMNA PE=1 SV=1	HUMAN	14
70	26.63	26.65	53.1	20.77	17.67	sp|P13671|CO6_HUMAN	Complement component C6 OS=Homo sapiens GN=C6 PE=1 SV=3	HUMAN	15
71	26.53	26.65	46.32	23.16	19.14	sp|Q02218-2|ODO1_HUMAN	Isoform 2 of 2-oxoglutarate dehydrogenase, mitochondrial OS=Homo sapiens GN=OGDH	HUMAN	18
72	25.8	25.98	66.87	46.87	40.6	sp|P04406|G3P_HUMAN	Glyceraldehyde-3-phosphate dehydrogenase OS=Homo sapiens GN=GAPDH PE=1 SV=3	HUMAN	29
73	25.33	25.33	82.05	77.78	77.78	sp|P01764|HV303_HUMAN	Ig heavy chain V-III region VH26 OS=Homo sapiens PE=1 SV=1	HUMAN	88
74	25.2	28.83	56.88	35.17	25.08	sp|P11021|GRP78_HUMAN	78 kDa glucose-regulated protein OS=Homo sapiens GN=HSPA5 PE=1 SV=2	HUMAN	20
75	25.15	29.57	54.91	27.65	25.29	sp|P40939|ECHA_HUMAN	Trifunctional enzyme subunit alpha, mitochondrial OS=Homo sapiens GN=HADHA PE=1 SV=2	HUMAN	28
76	25.01	25.01	68.46	43.62	38.59	sp|P12235|ADT1_HUMAN	ADP/ATP translocase 1 OS=Homo sapiens GN=SLC25A4 PE=1 SV=4	HUMAN	20
77	24.75	24.89	60.2	44.44	36.36	sp|P04217|A1BG_HUMAN	Alpha-1B-glycoprotein OS=Homo sapiens GN=A1BG PE=1 SV=4	HUMAN	37
78	24.56	24.79	46.1	28.95	25.9	sp|P04196|HRG_HUMAN	Histidine-rich glycoprotein OS=Homo sapiens GN=HRG PE=1 SV=1	HUMAN	19
79	24.28	26.53	56.41	20.21	16.25	sp|Q16891-4|MIC60_HUMAN	Isoform 4 of MICOS complex subunit MIC60 OS=Homo sapiens GN=IMMT	HUMAN	16
80	24.11	24.11	65.68	44.97	42.01	sp|P40926|MDHM_HUMAN	Malate dehydrogenase, mitochondrial OS=Homo sapiens GN=MDH2 PE=1 SV=3	HUMAN	23
81	23.94	25.5	49.76	19.8	16.25	sp|P54296|MYOM2_HUMAN	Myomesin-2 OS=Homo sapiens GN=MYOM2 PE=1 SV=2	HUMAN	21
82	23.72	23.73	89.04	67.12	63.01	sp|P01034|CYTC_HUMAN	Cystatin-C OS=Homo sapiens GN=CST3 PE=1 SV=1	HUMAN	34
83	23.64	24.03	76.51	40.93	37.67	sp|P00505|AATM_HUMAN	Aspartate aminotransferase, mitochondrial OS=Homo sapiens GN=GOT2 PE=1 SV=3	HUMAN	22
84	23.46	25.57	73.5	54.77	53	sp|P21796|VDAC1_HUMAN	Voltage-dependent anion-selective channel protein 1 OS=Homo sapiens GN=VDAC1 PE=1 SV=2	HUMAN	25
85	23.36	23.49	47.68	33.33	32.28	sp|P55084|ECHB_HUMAN	Trifunctional enzyme subunit beta, mitochondrial OS=Homo sapiens GN=HADHB PE=1 SV=3	HUMAN	15
86	23.02	25.45	54.42	36.75	31.74	sp|P17540|KCRS_HUMAN	Creatine kinase S-type, mitochondrial OS=Homo sapiens GN=CKMT2 PE=1 SV=2	HUMAN	29
87	22.76	22.98	62.57	18.2	13.88	sp|P18206-2|VINC_HUMAN	Isoform 1 of Vinculin OS=Homo sapiens GN=VCL	HUMAN	15
88	22.54	22.63	63.58	44.61	37.28	sp|P49821|NDUV1_HUMAN	NADH dehydrogenase [ubiquinone] flavoprotein 1, mitochondrial OS=Homo sapiens GN=NDUFV1 PE=1 SV=4	HUMAN	12
89	22.32	24.5	84.5	71.32	68.22	sp|P04431|KV123_HUMAN	Ig kappa chain V-I region Walker OS=Homo sapiens PE=1 SV=1	HUMAN	105
90	22.24	27.24	54.41	9.23	6.339	sp|P15924|DESP_HUMAN	Desmoplakin OS=Homo sapiens GN=DSP PE=1 SV=3	HUMAN	20
91	22.01	24.13	39.53	30.66	25.16	sp|P01871-2|IGHM_HUMAN	Isoform 2 of Ig mu chain C region OS=Homo sapiens GN=IGHM	HUMAN	17
92	21.64	21.69	67.25	39.22	31.18	sp|P07954|FUMH_HUMAN	Fumarate hydratase, mitochondrial OS=Homo sapiens GN=FH PE=1 SV=3	HUMAN	15
93	21.53	22.97	44.54	20.04	17.89	sp|P02748|CO9_HUMAN	Complement component C9 OS=Homo sapiens GN=C9 PE=1 SV=2	HUMAN	12
94	21.37	21.4	52.15	33.26	29.18	sp|O75390|CISY_HUMAN	Citrate synthase, mitochondrial OS=Homo sapiens GN=CS PE=1 SV=2	HUMAN	19
95	21.17	21.19	84.58	50.25	50.25	sp|P02753|RET4_HUMAN	Retinol-binding protein 4 OS=Homo sapiens GN=RBP4 PE=1 SV=3	HUMAN	19
96	20.92	21.03	53.37	33.53	26.39	sp|Q99972|MYOC_HUMAN	Myocilin OS=Homo sapiens GN=MYOC PE=1 SV=2	HUMAN	12
97	20.81	20.83	58.86	43.32	35.15	sp|P02765|FETUA_HUMAN	Alpha-2-HS-glycoprotein OS=Homo sapiens GN=AHSG PE=1 SV=1	HUMAN	31
98	20.78	21.83	41.89	28.73	22.95	sp|P35527|K1C9_HUMAN	Keratin, type I cytoskeletal 9 OS=Homo sapiens GN=KRT9 PE=1 SV=3	HUMAN	16
99	20.65	20.82	71.95	40.04	37.14	sp|P05091|ALDH2_HUMAN	Aldehyde dehydrogenase, mitochondrial OS=Homo sapiens GN=ALDH2 PE=1 SV=2	HUMAN	13
100	20.46	20.53	61.04	41.67	35.21	sp|P31930|QCR1_HUMAN	Cytochrome b-c1 complex subunit 1, mitochondrial OS=Homo sapiens GN=UQCRC1 PE=1 SV=3	HUMAN	13
101	20	22.37	56.7	15.36	10.45	sp|P52179-2|MYOM1_HUMAN	Isoform 2 of Myomesin-1 OS=Homo sapiens GN=MYOM1	HUMAN	14
102	19.86	20.26	52.26	19.81	14.1	sp|P06681|CO2_HUMAN	Complement C2 OS=Homo sapiens GN=C2 PE=1 SV=2	HUMAN	10
103	19.57	19.59	59.09	22.1	17.87	sp|P03952|KLKB1_HUMAN	Plasma kallikrein OS=Homo sapiens GN=KLKB1 PE=1 SV=1	HUMAN	11
104	19.44	19.51	57.56	31.45	26.56	sp|P49748|ACADV_HUMAN	Very long-chain specific acyl-CoA dehydrogenase, mitochondrial OS=Homo sapiens GN=ACADVL PE=1 SV=1	HUMAN	16
105	19.4	19.48	36.16	9.845	8.89	sp|P01031|CO5_HUMAN	Complement C5 OS=Homo sapiens GN=C5 PE=1 SV=4	HUMAN	12
106	19.32	19.39	55.03	32.99	32.99	sp|Q96PD5|PGRP2_HUMAN	N-acetylmuramoyl-L-alanine amidase OS=Homo sapiens GN=PGLYRP2 PE=1 SV=1	HUMAN	14
107	19.3	19.32	54.72	21.96	18.35	sp|P05156|CFAI_HUMAN	Complement factor I OS=Homo sapiens GN=CFI PE=1 SV=2	HUMAN	13
108	19.1	19.17	42.48	22.65	21.44	sp|P05546|HEP2_HUMAN	Heparin cofactor 2 OS=Homo sapiens GN=SERPIND1 PE=1 SV=3	HUMAN	12
109	19.05	19.12	42.64	17.54	14.52	sp|P05023-3|AT1A1_HUMAN	Isoform 3 of Sodium/potassium-transporting ATPase subunit alpha-1 OS=Homo sapiens GN=ATP1A1	HUMAN	10
110	19.02	19.09	59.07	36.5	31.19	sp|P49411|EFTU_HUMAN	Elongation factor Tu, mitochondrial OS=Homo sapiens GN=TUFM PE=1 SV=2	HUMAN	10
111	18.77	20.83	21.91	7.049	5.476	sp|Q9Y6R7|FCGBP_HUMAN	IgGFc-binding protein OS=Homo sapiens GN=FCGBP PE=1 SV=3	HUMAN	14
112	18.55	19.99	72.5	47.86	41.43	sp|P21912|SDHB_HUMAN	Succinate dehydrogenase [ubiquinone] iron-sulfur subunit, mitochondrial OS=Homo sapiens GN=SDHB PE=1 SV=3	HUMAN	16
113	18.26	18.31	41.04	17.67	14.59	sp|P10643|CO7_HUMAN	Complement component C7 OS=Homo sapiens GN=C7 PE=1 SV=2	HUMAN	15
114	18.19	18.2	53.54	45.13	42.48	sp|P22352|GPX3_HUMAN	Glutathione peroxidase 3 OS=Homo sapiens GN=GPX3 PE=1 SV=2	HUMAN	29
115	18.02	18.02	91.51	91.51	88.68	sp|P0CG05|LAC2_HUMAN	Ig lambda-2 chain C regions OS=Homo sapiens GN=IGLC2 PE=1 SV=1	HUMAN	72
116	17.96	19.18	82.71	67.67	59.4	sp|P05413|FABPH_HUMAN	Fatty acid-binding protein, heart OS=Homo sapiens GN=FABP3 PE=1 SV=4	HUMAN	16
117	17.9	19.21	68.01	44.84	41.31	sp|P42765|THIM_HUMAN	3-ketoacyl-CoA thiolase, mitochondrial OS=Homo sapiens GN=ACAA2 PE=1 SV=2	HUMAN	29
118	17.84	22.15	48.33	11.89	8.186	sp|Q9Y490|TLN1_HUMAN	Talin-1 OS=Homo sapiens GN=TLN1 PE=1 SV=3	HUMAN	17
119	17.76	18.43	56.08	27.05	20.35	sp|P55072|TERA_HUMAN	Transitional endoplasmic reticulum ATPase OS=Homo sapiens GN=VCP PE=1 SV=4	HUMAN	11
120	17.47	17.78	74.7	44.18	42.17	sp|P19404|NDUV2_HUMAN	NADH dehydrogenase [ubiquinone] flavoprotein 2, mitochondrial OS=Homo sapiens GN=NDUFV2 PE=1 SV=2	HUMAN	10
121	17.44	17.79	45.78	20.63	18.83	sp|P31040|SDHA_HUMAN	Succinate dehydrogenase [ubiquinone] flavoprotein subunit, mitochondrial OS=Homo sapiens GN=SDHA PE=1 SV=2	HUMAN	14
122	17.35	17.36	57.48	25	23.13	sp|P08559-4|ODPA_HUMAN	Isoform 4 of Pyruvate dehydrogenase E1 component subunit alpha, somatic form, mitochondrial OS=Homo sapiens GN=PDHA1	HUMAN	12
123	17.26	17.28	64.47	36.71	27.29	sp|P11310-2|ACADM_HUMAN	Isoform 2 of Medium-chain specific acyl-CoA dehydrogenase, mitochondrial OS=Homo sapiens GN=ACADM	HUMAN	14
124	17.15	17.28	44.83	29.01	26.37	sp|Q12805|FBLN3_HUMAN	EGF-containing fibulin-like extracellular matrix protein 1 OS=Homo sapiens GN=EFEMP1 PE=1 SV=2	HUMAN	12
125	17.15	17.2	44.82	22.84	19.01	sp|P00736|C1R_HUMAN	Complement C1r subcomponent OS=Homo sapiens GN=C1R PE=1 SV=2	HUMAN	12
126	17.09	18.79	58.25	17.98	14.12	sp|P08133|ANXA6_HUMAN	Annexin A6 OS=Homo sapiens GN=ANXA6 PE=1 SV=3	HUMAN	10
127	16.9	16.97	37.28	23.37	23.37	sp|P51884|LUM_HUMAN	Lumican OS=Homo sapiens GN=LUM PE=1 SV=2	HUMAN	11
128	16.76	20.89	46.65	27.9	24.11	sp|P68366|TBA4A_HUMAN	Tubulin alpha-4A chain OS=Homo sapiens GN=TUBA4A PE=1 SV=1	HUMAN	11
129	16.72	16.74	52.27	30.11	25	sp|P40925-3|MDHC_HUMAN	Isoform 3 of Malate dehydrogenase, cytoplasmic OS=Homo sapiens GN=MDH1	HUMAN	10
130	16.71	16.73	62.3	44.05	44.05	sp|P53674|CRBB1_HUMAN	Beta-crystallin B1 OS=Homo sapiens GN=CRYBB1 PE=1 SV=2	HUMAN	10
131	16.6	16.65	51.48	16.17	13.12	sp|O76041|NEBL_HUMAN	Nebulette OS=Homo sapiens GN=NEBL PE=1 SV=1	HUMAN	14
132	16.13	17.37	51.47	23.57	14.9	sp|P26038|MOES_HUMAN	Moesin OS=Homo sapiens GN=MSN PE=1 SV=3	HUMAN	11
133	16.13	16.2	44.8	32.27	30.93	sp|P08571|CD14_HUMAN	Monocyte differentiation antigen CD14 OS=Homo sapiens GN=CD14 PE=1 SV=2	HUMAN	13
134	16.11	16.52	46.85	8.949	6.77	sp|P12111-4|CO6A3_HUMAN	Isoform 4 of Collagen alpha-3(VI) chain OS=Homo sapiens GN=COL6A3	HUMAN	16
135	15.89	16.09	64.34	41.91	38.97	sp|P35232|PHB_HUMAN	Prohibitin OS=Homo sapiens GN=PHB PE=1 SV=1	HUMAN	8
136	15.86	16.02	63.54	39.06	32.29	sp|P01880|IGHD_HUMAN	Ig delta chain C region OS=Homo sapiens GN=IGHD PE=1 SV=2	HUMAN	13
137	15.63	18.96	63.86	46.27	36.63	sp|P05543|THBG_HUMAN	Thyroxine-binding globulin OS=Homo sapiens GN=SERPINA7 PE=1 SV=2	HUMAN	17
138	15.62	24.24	75.83	75.83	75.83	sp|P01766|HV305_HUMAN	Ig heavy chain V-III region BRO OS=Homo sapiens PE=1 SV=1	HUMAN	121
139	15.5	15.51	51.53	29.74	25.25	sp|P08697|A2AP_HUMAN	Alpha-2-antiplasmin OS=Homo sapiens GN=SERPINF2 PE=1 SV=3	HUMAN	12
140	15.32	15.33	46.7	15.62	15.62	sp|O75326|SEM7A_HUMAN	Semaphorin-7A OS=Homo sapiens GN=SEMA7A PE=1 SV=1	HUMAN	8
141	15.23	15.5	76.4	54.66	54.66	sp|P63316|TNNC1_HUMAN	Troponin C, slow skeletal and cardiac muscles OS=Homo sapiens GN=TNNC1 PE=1 SV=1	HUMAN	13
142	15.22	15.28	46.53	17.09	14.89	sp|P07358|CO8B_HUMAN	Complement component C8 beta chain OS=Homo sapiens GN=C8B PE=1 SV=3	HUMAN	9
143	15.12	15.12	50.82	26.93	26.93	sp|P29622|KAIN_HUMAN	Kallistatin OS=Homo sapiens GN=SERPINA4 PE=1 SV=3	HUMAN	8
144	15	15.52	42.36	21.66	17.99	sp|Q9NQ79-3|CRAC1_HUMAN	Isoform 3 of Cartilage acidic protein 1 OS=Homo sapiens GN=CRTAC1	HUMAN	8
145	14.99	15.11	72.03	44.06	37.76	sp|P60174|TPIS_HUMAN	Triosephosphate isomerase OS=Homo sapiens GN=TPI1 PE=1 SV=3	HUMAN	10
146	14.93	15.07	54.49	33.23	29.94	sp|P07195|LDHB_HUMAN	L-lactate dehydrogenase B chain OS=Homo sapiens GN=LDHB PE=1 SV=2	HUMAN	12
147	14.93	14.93	84.58	51.87	44.39	sp|P30044|PRDX5_HUMAN	Peroxiredoxin-5, mitochondrial OS=Homo sapiens GN=PRDX5 PE=1 SV=4	HUMAN	12
148	14.92	14.93	58.82	31.65	25.49	sp|P07355-2|ANXA2_HUMAN	Isoform 2 of Annexin A2 OS=Homo sapiens GN=ANXA2	HUMAN	8
149	14.91	14.93	40.34	19.33	16.6	sp|P16870|CBPE_HUMAN	Carboxypeptidase E OS=Homo sapiens GN=CPE PE=1 SV=1	HUMAN	8
150	14.86	14.94	43.37	23.6	22.47	sp|P68371|TBB4B_HUMAN	Tubulin beta-4B chain OS=Homo sapiens GN=TUBB4B PE=1 SV=1	HUMAN	10
151	14.79	15.12	63.08	29.49	24.62	sp|Q16836-2|HCDH_HUMAN	Isoform 2 of Hydroxyacyl-coenzyme A dehydrogenase, mitochondrial OS=Homo sapiens GN=HADH	HUMAN	12
152	14.69	14.73	64.86	49.25	42.94	sp|P13804|ETFA_HUMAN	Electron transfer flavoprotein subunit alpha, mitochondrial OS=Homo sapiens GN=ETFA PE=1 SV=1	HUMAN	17
153	14.69	14.7	32.85	14.83	13.08	sp|P09871|C1S_HUMAN	Complement C1s subcomponent OS=Homo sapiens GN=C1S PE=1 SV=1	HUMAN	9
154	14.64	14.66	23.57	3.712	2.756	sp|P98160|PGBM_HUMAN	Basement membrane-specific heparan sulfate proteoglycan core protein OS=Homo sapiens GN=HSPG2 PE=1 SV=4	HUMAN	11
155	14.44	14.8	55.94	32.61	25.7	sp|Q05639|EF1A2_HUMAN	Elongation factor 1-alpha 2 OS=Homo sapiens GN=EEF1A2 PE=1 SV=1	HUMAN	10
156	14.28	14.36	55.63	23.84	21.19	sp|P36957|ODO2_HUMAN	Dihydrolipoyllysine-residue succinyltransferase component of 2-oxoglutarate dehydrogenase complex, mitochondrial OS=Homo sapiens GN=DLST PE=1 SV=4	HUMAN	10
157	14.26	16.44	54.69	12.08	9.896	sp|O60313|OPA1_HUMAN	Dynamin-like 120 kDa protein, mitochondrial OS=Homo sapiens GN=OPA1 PE=1 SV=3	HUMAN	9
158	14.15	14.16	42.86	19.4	17.99	sp|Q16610-4|ECM1_HUMAN	Isoform 4 of Extracellular matrix protein 1 OS=Homo sapiens GN=ECM1	HUMAN	9
159	14.15	14.16	53.44	38.1	38.1	sp|P05090|APOD_HUMAN	Apolipoprotein D OS=Homo sapiens GN=APOD PE=1 SV=1	HUMAN	10
160	14.09	14.18	47.13	17.28	8.285	sp|Q09666|AHNK_HUMAN	Neuroblast differentiation-associated protein AHNAK OS=Homo sapiens GN=AHNAK PE=1 SV=2	HUMAN	18
161	14.05	14.08	42.47	17.2	13.62	sp|P00367|DHE3_HUMAN	Glutamate dehydrogenase 1, mitochondrial OS=Homo sapiens GN=GLUD1 PE=1 SV=2	HUMAN	7
162	13.95	15.92	46.3	11.84	10.36	sp|P19823|ITIH2_HUMAN	Inter-alpha-trypsin inhibitor heavy chain H2 OS=Homo sapiens GN=ITIH2 PE=1 SV=2	HUMAN	9
163	13.87	14	49.76	23.82	20.42	sp|Q16134|ETFD_HUMAN	Electron transfer flavoprotein-ubiquinone oxidoreductase, mitochondrial OS=Homo sapiens GN=ETFDH PE=1 SV=2	HUMAN	14
164	13.83	13.86	49.23	23.65	19.23	sp|P55809|SCOT1_HUMAN	Succinyl-CoA:3-ketoacid coenzyme A transferase 1, mitochondrial OS=Homo sapiens GN=OXCT1 PE=1 SV=1	HUMAN	12
165	13.46	15.53	48.4	32.59	32.59	sp|P08185|CBG_HUMAN	Corticosteroid-binding globulin OS=Homo sapiens GN=SERPINA6 PE=1 SV=1	HUMAN	11
166	13.28	16.42	84.96	81.2	69.92	sp|P06310|KV206_HUMAN	Ig kappa chain V-II region RPMI 6410 OS=Homo sapiens PE=4 SV=1	HUMAN	18
167	13.21	15.29	42.83	21.02	19.25	sp|P09622|DLDH_HUMAN	Dihydrolipoyl dehydrogenase, mitochondrial OS=Homo sapiens GN=DLD PE=1 SV=2	HUMAN	9
168	13.19	13.89	52.16	37.18	34.87	sp|P02750|A2GL_HUMAN	Leucine-rich alpha-2-glycoprotein OS=Homo sapiens GN=LRG1 PE=1 SV=2	HUMAN	10
169	13.16	13.57	72.44	30.31	28.35	sp|P18669|PGAM1_HUMAN	Phosphoglycerate mutase 1 OS=Homo sapiens GN=PGAM1 PE=1 SV=2	HUMAN	9
170	13.11	13.21	37.94	16.91	14.85	sp|P01019|ANGT_HUMAN	Angiotensinogen OS=Homo sapiens GN=AGT PE=1 SV=1	HUMAN	11
171	13.08	13.09	76.52	35.63	31.58	sp|P61981|1433G_HUMAN	14-3-3 protein gamma OS=Homo sapiens GN=YWHAG PE=1 SV=2	HUMAN	8
172	12.73	12.74	40.79	20.29	16.11	sp|P04004|VTNC_HUMAN	Vitronectin OS=Homo sapiens GN=VTN PE=1 SV=1	HUMAN	9
173	12.72	12.96	61.77	27.21	17.28	sp|Q9P2R7|SUCB1_HUMAN	Succinyl-CoA ligase [ADP-forming] subunit beta, mitochondrial OS=Homo sapiens GN=SUCLA2 PE=1 SV=3	HUMAN	7
174	12.65	17.75	79.1	79.1	66.42	sp|P06314|KV404_HUMAN	Ig kappa chain V-IV region B17 OS=Homo sapiens PE=2 SV=1	HUMAN	38
175	12.6	12.61	60.34	38.62	25.86	sp|P30084|ECHM_HUMAN	Enoyl-CoA hydratase, mitochondrial OS=Homo sapiens GN=ECHS1 PE=1 SV=4	HUMAN	9
176	12.54	13.17	59.52	41.9	26.67	sp|P19429|TNNI3_HUMAN	Troponin I, cardiac muscle OS=Homo sapiens GN=TNNI3 PE=1 SV=3	HUMAN	16
177	12.5	18.9	58.1	7.442	3.256	sp|Q15149-7|PLEC_HUMAN	Isoform 7 of Plectin OS=Homo sapiens GN=PLEC	HUMAN	15
178	12.44	12.52	55.33	25.07	17.58	sp|P38117-2|ETFB_HUMAN	Isoform 2 of Electron transfer flavoprotein subunit beta OS=Homo sapiens GN=ETFB	HUMAN	6
179	12.39	12.51	38.74	12.84	11.6	sp|Q13822-3|ENPP2_HUMAN	Isoform 3 of Ectonucleotide pyrophosphatase/phosphodiesterase family member 2 OS=Homo sapiens GN=ENPP2	HUMAN	7
180	12.32	14.09	91.45	73.5	70.94	sp|P23083|HV103_HUMAN	Ig heavy chain V-I region V35 OS=Homo sapiens PE=1 SV=1	HUMAN	98
181	12.31	12.35	84.48	52.59	49.14	sp|P01781|HV320_HUMAN	Ig heavy chain V-III region GAL OS=Homo sapiens PE=1 SV=1	HUMAN	76
182	12.28	13.49	35.11	17.35	15.3	sp|O75112-7|LDB3_HUMAN	Isoform 7 of LIM domain-binding protein 3 OS=Homo sapiens GN=LDB3	HUMAN	10
183	12.21	14.43	43.72	26.28	22.33	sp|P28330|ACADL_HUMAN	Long-chain specific acyl-CoA dehydrogenase, mitochondrial OS=Homo sapiens GN=ACADL PE=2 SV=2	HUMAN	15
184	12.16	12.16	78.17	69.01	68.31	sp|P69905|HBA_HUMAN	Hemoglobin subunit alpha OS=Homo sapiens GN=HBA1 PE=1 SV=2	HUMAN	42
185	12.08	17.28	64.32	30.05	23.94	sp|P35908|K22E_HUMAN	Keratin, type II cytoskeletal 2 epidermal OS=Homo sapiens GN=KRT2 PE=1 SV=2	HUMAN	14
186	12.06	13.35	43.71	24.5	23.4	sp|P22695|QCR2_HUMAN	Cytochrome b-c1 complex subunit 2, mitochondrial OS=Homo sapiens GN=UQCRC2 PE=1 SV=3	HUMAN	11
187	12.04	12.09	48.17	13.47	8.272	sp|P08123|CO1A2_HUMAN	Collagen alpha-2(I) chain OS=Homo sapiens GN=COL1A2 PE=1 SV=7	HUMAN	10
188	12.01	12.06	51.03	25.81	23.75	sp|P11177-2|ODPB_HUMAN	Isoform 2 of Pyruvate dehydrogenase E1 component subunit beta, mitochondrial OS=Homo sapiens GN=PDHB	HUMAN	10
189	12.01	12.02	75.73	41.75	41.75	sp|P62805|H4_HUMAN	Histone H4 OS=Homo sapiens GN=HIST1H4A PE=1 SV=2	HUMAN	6
190	11.97	14.18	50.69	16.3	10.5	sp|P08238|HS90B_HUMAN	Heat shock protein HSP 90-beta OS=Homo sapiens GN=HSP90AB1 PE=1 SV=4	HUMAN	9
191	11.91	11.92	37.66	13.41	12.88	sp|Q86TD4|SRCA_HUMAN	Sarcalumenin OS=Homo sapiens GN=SRL PE=2 SV=2	HUMAN	9
192	11.87	12.08	63	29.98	23.42	sp|P24752|THIL_HUMAN	Acetyl-CoA acetyltransferase, mitochondrial OS=Homo sapiens GN=ACAT1 PE=1 SV=1	HUMAN	8
193	11.71	11.76	52.15	22.22	14.81	sp|Q9UJS0|CMC2_HUMAN	Calcium-binding mitochondrial carrier protein Aralar2 OS=Homo sapiens GN=SLC25A13 PE=1 SV=2	HUMAN	9
194	11.61	13.84	71.22	47.32	47.32	sp|P43320|CRBB2_HUMAN	Beta-crystallin B2 OS=Homo sapiens GN=CRYBB2 PE=1 SV=2	HUMAN	12
195	11.61	11.73	36.56	7.93	5.664	sp|O94985-2|CSTN1_HUMAN	Isoform 2 of Calsyntenin-1 OS=Homo sapiens GN=CLSTN1	HUMAN	6
196	11.4	11.69	38.6	7.175	5.117	sp|P55268|LAMB2_HUMAN	Laminin subunit beta-2 OS=Homo sapiens GN=LAMB2 PE=1 SV=2	HUMAN	7
197	11.37	16.52	56.02	10.15	6.276	sp|P35579|MYH9_HUMAN	Myosin-9 OS=Homo sapiens GN=MYH9 PE=1 SV=4	HUMAN	11
198	11.32	11.51	48.14	18.53	12.94	sp|P13639|EF2_HUMAN	Elongation factor 2 OS=Homo sapiens GN=EEF2 PE=1 SV=4	HUMAN	10
199	11.31	13.48	53.9	25.77	19.86	sp|P26440|IVD_HUMAN	Isovaleryl-CoA dehydrogenase, mitochondrial OS=Homo sapiens GN=IVD PE=1 SV=1	HUMAN	8
200	11.29	11.56	54.01	21.26	14.53	sp|Q02818|NUCB1_HUMAN	Nucleobindin-1 OS=Homo sapiens GN=NUCB1 PE=1 SV=4	HUMAN	6
201	11.15	11.3	48.76	32.84	21.39	sp|P02763|A1AG1_HUMAN	Alpha-1-acid glycoprotein 1 OS=Homo sapiens GN=ORM1 PE=1 SV=1	HUMAN	8
202	10.97	11.2	31.5	8.013	6.915	sp|P19827|ITIH1_HUMAN	Inter-alpha-trypsin inhibitor heavy chain H1 OS=Homo sapiens GN=ITIH1 PE=1 SV=3	HUMAN	7
203	10.93	10.93	62.89	38.14	31.44	sp|P50461|CSRP3_HUMAN	Cysteine and glycine-rich protein 3 OS=Homo sapiens GN=CSRP3 PE=1 SV=1	HUMAN	6
204	10.88	21.3	79.49	73.5	58.12	sp|P01601|KV109_HUMAN	Ig kappa chain V-I region HK101 (Fragment) OS=Homo sapiens PE=4 SV=1	HUMAN	113
205	10.79	10.79	38.01	22.74	19.01	sp|O14773|TPP1_HUMAN	Tripeptidyl-peptidase 1 OS=Homo sapiens GN=TPP1 PE=1 SV=2	HUMAN	7
206	10.72	10.82	48.41	13.28	7.7	sp|A3KMH1-2|VWA8_HUMAN	Isoform 2 of von Willebrand factor A domain-containing protein 8 OS=Homo sapiens GN=VWA8	HUMAN	7
207	10.66	10.81	50.48	14.49	14.49	sp|O14791-2|APOL1_HUMAN	Isoform 2 of Apolipoprotein L1 OS=Homo sapiens GN=APOL1	HUMAN	6
208	10.66	10.69	67.47	49.4	49.4	sp|P02654|APOC1_HUMAN	Apolipoprotein C-I OS=Homo sapiens GN=APOC1 PE=1 SV=1	HUMAN	8
209	10.65	10.65	73.93	32.91	32.91	sp|Q96HC4-2|PDLI5_HUMAN	Isoform 2 of PDZ and LIM domain protein 5 OS=Homo sapiens GN=PDLIM5	HUMAN	7
210	10.62	10.63	55.56	31.82	23.23	sp|P32119|PRDX2_HUMAN	Peroxiredoxin-2 OS=Homo sapiens GN=PRDX2 PE=1 SV=5	HUMAN	8
211	10.59	12.9	41.02	11.65	10.53	sp|Q9HCB6|SPON1_HUMAN	Spondin-1 OS=Homo sapiens GN=SPON1 PE=1 SV=2	HUMAN	8
212	10.56	10.6	42.43	17.76	13.08	sp|Q02252|MMSA_HUMAN	Methylmalonate-semialdehyde dehydrogenase [acylating], mitochondrial OS=Homo sapiens GN=ALDH6A1 PE=1 SV=2	HUMAN	6
213	10.47	11.28	62.59	25.18	18.47	sp|P00558|PGK1_HUMAN	Phosphoglycerate kinase 1 OS=Homo sapiens GN=PGK1 PE=1 SV=3	HUMAN	8
214	10.41	10.42	29.05	4.723	3.899	sp|Q14767|LTBP2_HUMAN	Latent-transforming growth factor beta-binding protein 2 OS=Homo sapiens GN=LTBP2 PE=1 SV=3	HUMAN	5
215	10.38	10.38	58.42	42.57	36.63	sp|P05452|TETN_HUMAN	Tetranectin OS=Homo sapiens GN=CLEC3B PE=1 SV=3	HUMAN	7
216	10.28	10.56	49.18	15.52	14.84	sp|P05165|PCCA_HUMAN	Propionyl-CoA carboxylase alpha chain, mitochondrial OS=Homo sapiens GN=PCCA PE=1 SV=4	HUMAN	9
217	10.23	10.23	62.7	46.83	34.92	sp|Q99879|H2B1M_HUMAN	Histone H2B type 1-M OS=Homo sapiens GN=HIST1H2BM PE=1 SV=3	HUMAN	10
218	10.15	22.22	73.15	66.67	66.67	sp|P01609|KV117_HUMAN	Ig kappa chain V-I region Scw OS=Homo sapiens PE=1 SV=1	HUMAN	117
219	10.1	10.24	42.02	12.26	7.879	sp|P12109|CO6A1_HUMAN	Collagen alpha-1(VI) chain OS=Homo sapiens GN=COL6A1 PE=1 SV=3	HUMAN	8
220	10.1	10.13	57.87	39.89	30.34	sp|P22914|CRBS_HUMAN	Beta-crystallin S OS=Homo sapiens GN=CRYGS PE=1 SV=4	HUMAN	6
221	10.05	10.05	47.82	21.36	15.78	sp|P16219|ACADS_HUMAN	Short-chain specific acyl-CoA dehydrogenase, mitochondrial OS=Homo sapiens GN=ACADS PE=1 SV=1	HUMAN	5
222	10.04	10.06	39.26	13.6	10.2	sp|P10515|ODP2_HUMAN	Dihydrolipoyllysine-residue acetyltransferase component of pyruvate dehydrogenase complex, mitochondrial OS=Homo sapiens GN=DLAT PE=1 SV=3	HUMAN	7
223	10.03	14.06	69.67	42.62	42.62	sp|P01762|HV301_HUMAN	Ig heavy chain V-III region TRO OS=Homo sapiens PE=1 SV=1	HUMAN	17
224	10.03	10.06	66.06	45.45	41.21	sp|P62937|PPIA_HUMAN	Peptidyl-prolyl cis-trans isomerase A OS=Homo sapiens GN=PPIA PE=1 SV=2	HUMAN	6
225	10.01	10.01	37.89	26.95	26.95	sp|P30048|PRDX3_HUMAN	Thioredoxin-dependent peroxide reductase, mitochondrial OS=Homo sapiens GN=PRDX3 PE=1 SV=3	HUMAN	6
226	10	26.04	75.65	70.43	66.96	sp|P04433|KV309_HUMAN	Ig kappa chain V-III region VG (Fragment) OS=Homo sapiens PE=1 SV=1	HUMAN	73
227	10	10.07	37.8	11.93	11.93	sp|P43251-3|BTD_HUMAN	Isoform 3 of Biotinidase OS=Homo sapiens GN=BTD	HUMAN	7
228	9.99	10.22	42.15	11.51	9.176	sp|P35858-2|ALS_HUMAN	Isoform 2 of Insulin-like growth factor-binding protein complex acid labile subunit OS=Homo sapiens GN=IGFALS	HUMAN	6
229	9.98	12.17	48.03	25.37	21.18	sp|P05154|IPSP_HUMAN	Plasma serine protease inhibitor OS=Homo sapiens GN=SERPINA5 PE=1 SV=3	HUMAN	10
230	9.89	9.89	58.75	32.92	30.42	sp|P08294|SODE_HUMAN	Extracellular superoxide dismutase [Cu-Zn] OS=Homo sapiens GN=SOD3 PE=1 SV=2	HUMAN	6
231	9.86	9.89	44.06	13.61	13.61	sp|P61978|HNRPK_HUMAN	Heterogeneous nuclear ribonucleoprotein K OS=Homo sapiens GN=HNRNPK PE=1 SV=1	HUMAN	5
232	9.77	9.8	45.45	20.78	18.96	sp|O43837|IDH3B_HUMAN	Isocitrate dehydrogenase [NAD] subunit beta, mitochondrial OS=Homo sapiens GN=IDH3B PE=1 SV=2	HUMAN	7
233	9.72	9.73	64.75	30.27	27.2	sp|Q99714|HCD2_HUMAN	3-hydroxyacyl-CoA dehydrogenase type-2 OS=Homo sapiens GN=HSD17B10 PE=1 SV=3	HUMAN	7
234	9.69	13.03	64.1	55.56	52.99	sp|P01602|KV110_HUMAN	Ig kappa chain V-I region HK102 (Fragment) OS=Homo sapiens GN=IGKV1-5 PE=4 SV=1	HUMAN	90
235	9.68	9.71	35.1	5.052	3.863	sp|Q14315-2|FLNC_HUMAN	Isoform 2 of Filamin-C OS=Homo sapiens GN=FLNC	HUMAN	7
236	9.54	21.8	75.12	44.93	42.4	sp|P06733|ENOA_HUMAN	Alpha-enolase OS=Homo sapiens GN=ENO1 PE=1 SV=2	HUMAN	19
237	9.46	13.65	46.07	11.79	11.3	sp|P22314-2|UBA1_HUMAN	Isoform 2 of Ubiquitin-like modifier-activating enzyme 1 OS=Homo sapiens GN=UBA1	HUMAN	9
238	9.4	9.58	38.93	12.5	9.643	sp|P34932|HSP74_HUMAN	Heat shock 70 kDa protein 4 OS=Homo sapiens GN=HSPA4 PE=1 SV=4	HUMAN	6
239	9.36	17.66	52.19	22.78	15.78	sp|P11216|PYGB_HUMAN	Glycogen phosphorylase, brain form OS=Homo sapiens GN=PYGB PE=1 SV=5	HUMAN	11
240	9.22	9.36	44.73	17.93	12.75	sp|Q9H223|EHD4_HUMAN	EH domain-containing protein 4 OS=Homo sapiens GN=EHD4 PE=1 SV=1	HUMAN	6
241	9.2	9.23	75	36.18	36.18	sp|P62269|RS18_HUMAN	40S ribosomal protein S18 OS=Homo sapiens GN=RPS18 PE=1 SV=3	HUMAN	6
242	9.11	9.13	55.13	27.76	19.39	sp|P62701|RS4X_HUMAN	40S ribosomal protein S4, X isoform OS=Homo sapiens GN=RPS4X PE=1 SV=2	HUMAN	5
243	9.06	9.74	35.63	21.05	21.05	sp|P07477|TRY1_HUMAN	Trypsin-1 OS=Homo sapiens GN=PRSS1 PE=1 SV=1	HUMAN	18
244	9.05	9.06	48	22.29	22.29	sp|Q9UBP4|DKK3_HUMAN	Dickkopf-related protein 3 OS=Homo sapiens GN=DKK3 PE=1 SV=2	HUMAN	6
245	8.98	9.01	58.6	25.48	25.48	sp|Q02978|M2OM_HUMAN	Mitochondrial 2-oxoglutarate/malate carrier protein OS=Homo sapiens GN=SLC25A11 PE=1 SV=3	HUMAN	6
246	8.89	8.9	71.13	45.88	36.08	sp|P00568|KAD1_HUMAN	Adenylate kinase isoenzyme 1 OS=Homo sapiens GN=AK1 PE=1 SV=3	HUMAN	6
247	8.89	8.89	78.29	43.43	43.43	sp|P02511|CRYAB_HUMAN	Alpha-crystallin B chain OS=Homo sapiens GN=CRYAB PE=1 SV=2	HUMAN	8
248	8.84	8.85	46.33	16.77	12.16	sp|Q6ZMU5|TRI72_HUMAN	Tripartite motif-containing protein 72 OS=Homo sapiens GN=TRIM72 PE=1 SV=2	HUMAN	6
249	8.78	10.04	64.77	24.83	22.82	sp|P36542|ATPG_HUMAN	ATP synthase subunit gamma, mitochondrial OS=Homo sapiens GN=ATP5C1 PE=1 SV=1	HUMAN	7
250	8.64	8.7	39.46	21.97	21.97	sp|P02743|SAMP_HUMAN	Serum amyloid P-component OS=Homo sapiens GN=APCS PE=1 SV=2	HUMAN	5
251	8.6	8.68	42.17	20.72	17.35	sp|O43505|B3GN1_HUMAN	N-acetyllactosaminide beta-1,3-N-acetylglucosaminyltransferase OS=Homo sapiens GN=B3GNT1 PE=1 SV=1	HUMAN	6
252	8.56	8.67	46.71	15.52	8.199	sp|Q15582|BGH3_HUMAN	Transforming growth factor-beta-induced protein ig-h3 OS=Homo sapiens GN=TGFBI PE=1 SV=1	HUMAN	4
253	8.52	8.62	49.58	24.79	17.27	sp|P28289|TMOD1_HUMAN	Tropomodulin-1 OS=Homo sapiens GN=TMOD1 PE=1 SV=1	HUMAN	4
254	8.48	10.55	47.2	14.07	11.41	sp|P02452|CO1A1_HUMAN	Collagen alpha-1(I) chain OS=Homo sapiens GN=COL1A1 PE=1 SV=5	HUMAN	12
255	8.45	10.52	44.27	14.33	8.883	sp|P33121-3|ACSL1_HUMAN	Isoform 3 of Long-chain-fatty-acid--CoA ligase 1 OS=Homo sapiens GN=ACSL1	HUMAN	7
256	8.43	8.45	60.47	31.01	31.01	sp|P10606|COX5B_HUMAN	Cytochrome c oxidase subunit 5B, mitochondrial OS=Homo sapiens GN=COX5B PE=1 SV=2	HUMAN	8
257	8.39	8.43	44.83	21.84	18.01	sp|P00915|CAH1_HUMAN	Carbonic anhydrase 1 OS=Homo sapiens GN=CA1 PE=1 SV=2	HUMAN	6
258	8.36	8.36	50.39	31.01	31.01	sp|Q9BTM1|H2AJ_HUMAN	Histone H2A.J OS=Homo sapiens GN=H2AFJ PE=1 SV=1	HUMAN	7
259	8.34	8.37	37.43	13.87	12.3	sp|P51888|PRELP_HUMAN	Prolargin OS=Homo sapiens GN=PRELP PE=1 SV=1	HUMAN	4
260	8.3	8.34	54.39	18.98	12.75	sp|P22626|ROA2_HUMAN	Heterogeneous nuclear ribonucleoproteins A2/B1 OS=Homo sapiens GN=HNRNPA2B1 PE=1 SV=2	HUMAN	4
261	8.28	8.37	44.77	7.407	6.645	sp|P12110-2|CO6A2_HUMAN	Isoform 2C2A of Collagen alpha-2(VI) chain OS=Homo sapiens GN=COL6A2	HUMAN	5
262	8.22	8.24	50.71	14.2	11.36	sp|P55058|PLTP_HUMAN	Phospholipid transfer protein OS=Homo sapiens GN=PLTP PE=1 SV=1	HUMAN	5
263	8.2	8.24	52.46	28.69	14.21	sp|P50213|IDH3A_HUMAN	Isocitrate dehydrogenase [NAD] subunit alpha, mitochondrial OS=Homo sapiens GN=IDH3A PE=1 SV=1	HUMAN	6
264	8.14	8.17	35.98	11.04	9.713	sp|P30838|AL3A1_HUMAN	Aldehyde dehydrogenase, dimeric NADP-preferring OS=Homo sapiens GN=ALDH3A1 PE=1 SV=3	HUMAN	4
265	8.14	8.15	47.58	26.43	20.26	sp|Q92520|FAM3C_HUMAN	Protein FAM3C OS=Homo sapiens GN=FAM3C PE=1 SV=1	HUMAN	5
266	8.13	8.13	53.85	20.98	18.53	sp|O75323|NIPS2_HUMAN	Protein NipSnap homolog 2 OS=Homo sapiens GN=GBAS PE=1 SV=1	HUMAN	5
267	8.09	12.38	46.97	26.67	19.7	sp|Q03591|FHR1_HUMAN	Complement factor H-related protein 1 OS=Homo sapiens GN=CFHR1 PE=1 SV=2	HUMAN	7
268	8.07	19.01	94.26	74.59	74.59	sp|P01768|HV307_HUMAN	Ig heavy chain V-III region CAM OS=Homo sapiens PE=1 SV=1	HUMAN	61
269	8.03	8.12	70.57	32.11	21.74	sp|Q99623|PHB2_HUMAN	Prohibitin-2 OS=Homo sapiens GN=PHB2 PE=1 SV=2	HUMAN	5
270	8.01	8.1	46.15	16.18	11.94	sp|Q16795|NDUA9_HUMAN	NADH dehydrogenase [ubiquinone] 1 alpha subcomplex subunit 9, mitochondrial OS=Homo sapiens GN=NDUFA9 PE=1 SV=2	HUMAN	5
271	8	59.34	87.77	82.57	76.76	sp|P01861|IGHG4_HUMAN	Ig gamma-4 chain C region OS=Homo sapiens GN=IGHG4 PE=1 SV=1	HUMAN	327
272	8	8.08	37.4	16.54	16.54	sp|P51553|IDH3G_HUMAN	Isocitrate dehydrogenase [NAD] subunit gamma, mitochondrial OS=Homo sapiens GN=IDH3G PE=1 SV=1	HUMAN	4
273	8	8.06	24.82	8.514	8.514	sp|P15586|GNS_HUMAN	N-acetylglucosamine-6-sulfatase OS=Homo sapiens GN=GNS PE=1 SV=3	HUMAN	4
274	7.93	7.96	64.32	28.19	22.47	sp|Q9NX63|MIC19_HUMAN	MICOS complex subunit MIC19 OS=Homo sapiens GN=CHCHD3 PE=1 SV=1	HUMAN	6
275	7.91	9.03	38.86	14.4	11.05	sp|Q96KN2|CNDP1_HUMAN	Beta-Ala-His dipeptidase OS=Homo sapiens GN=CNDP1 PE=1 SV=4	HUMAN	6
276	7.86	7.88	78	41.33	38	sp|P20674|COX5A_HUMAN	Cytochrome c oxidase subunit 5A, mitochondrial OS=Homo sapiens GN=COX5A PE=1 SV=2	HUMAN	6
277	7.81	7.9	45.99	35.77	29.2	sp|P47985|UCRI_HUMAN	Cytochrome b-c1 complex subunit Rieske, mitochondrial OS=Homo sapiens GN=UQCRFS1 PE=1 SV=2	HUMAN	7
278	7.72	8.82	49.55	14.09	9.697	sp|P08253|MMP2_HUMAN	72 kDa type IV collagenase OS=Homo sapiens GN=MMP2 PE=1 SV=2	HUMAN	6
279	7.64	7.92	29.47	3.356	2.393	sp|P78509-3|RELN_HUMAN	Isoform 3 of Reelin OS=Homo sapiens GN=RELN	HUMAN	8
280	7.62	8.27	41.57	16.57	14.46	sp|Q9UBM4|OPT_HUMAN	Opticin OS=Homo sapiens GN=OPTC PE=1 SV=1	HUMAN	5
281	7.5	7.58	35.77	16.62	12.11	sp|P27169|PON1_HUMAN	Serum paraoxonase/arylesterase 1 OS=Homo sapiens GN=PON1 PE=1 SV=3	HUMAN	4
282	7.48	7.78	41.03	17.02	10.49	sp|P23786|CPT2_HUMAN	Carnitine O-palmitoyltransferase 2, mitochondrial OS=Homo sapiens GN=CPT2 PE=1 SV=2	HUMAN	7
283	7.47	7.48	44.29	17.52	10.04	sp|P07237|PDIA1_HUMAN	Protein disulfide-isomerase OS=Homo sapiens GN=P4HB PE=1 SV=3	HUMAN	6
284	7.46	7.47	71.69	27.11	23.49	sp|P23528|COF1_HUMAN	Cofilin-1 OS=Homo sapiens GN=CFL1 PE=1 SV=3	HUMAN	6
285	7.39	7.58	55.45	26.73	20.79	sp|P54819-3|KAD2_HUMAN	Isoform 3 of Adenylate kinase 2, mitochondrial OS=Homo sapiens GN=AK2	HUMAN	5
286	7.31	7.39	57.34	19.94	13.85	sp|Q00325-2|MPCP_HUMAN	Isoform B of Phosphate carrier protein, mitochondrial OS=Homo sapiens GN=SLC25A3	HUMAN	5
287	7.22	7.22	39.01	12.3	9.162	sp|Q9UGM5|FETUB_HUMAN	Fetuin-B OS=Homo sapiens GN=FETUB PE=1 SV=2	HUMAN	4
288	7.15	7.17	50.2	30.43	20.95	sp|P00746|CFAD_HUMAN	Complement factor D OS=Homo sapiens GN=CFD PE=1 SV=5	HUMAN	5
289	7.11	7.11	43.71	31.79	21.19	sp|P61916|NPC2_HUMAN	Epididymal secretory protein E1 OS=Homo sapiens GN=NPC2 PE=1 SV=1	HUMAN	4
290	7.03	7.11	30.13	8.278	6.843	sp|P19022|CADH2_HUMAN	Cadherin-2 OS=Homo sapiens GN=CDH2 PE=1 SV=4	HUMAN	4
291	6.98	9.96	39.01	18.28	14.99	sp|Q9NZP8|C1RL_HUMAN	Complement C1r subcomponent-like protein OS=Homo sapiens GN=C1RL PE=1 SV=2	HUMAN	7
292	6.96	6.99	58.78	33.11	22.97	sp|P61626|LYSC_HUMAN	Lysozyme C OS=Homo sapiens GN=LYZ PE=1 SV=1	HUMAN	4
293	6.83	6.93	46.05	8.969	7.229	sp|O00391|QSOX1_HUMAN	Sulfhydryl oxidase 1 OS=Homo sapiens GN=QSOX1 PE=1 SV=3	HUMAN	4
294	6.83	6.91	48.43	21.55	13.8	sp|P17174|AATC_HUMAN	Aspartate aminotransferase, cytoplasmic OS=Homo sapiens GN=GOT1 PE=1 SV=3	HUMAN	7
295	6.81	6.95	83.91	27.59	25.29	sp|P07320|CRGD_HUMAN	Gamma-crystallin D OS=Homo sapiens GN=CRYGD PE=1 SV=3	HUMAN	4
296	6.73	8.84	47.84	7.382	2.773	sp|Q13813-3|SPTN1_HUMAN	Isoform 3 of Spectrin alpha chain, non-erythrocytic 1 OS=Homo sapiens GN=SPTAN1	HUMAN	7
297	6.72	6.95	35.21	6.158	3.891	sp|P21333|FLNA_HUMAN	Filamin-A OS=Homo sapiens GN=FLNA PE=1 SV=4	HUMAN	9
298	6.7	15.82	98.32	73.11	72.27	sp|P01770|HV309_HUMAN	Ig heavy chain V-III region NIE OS=Homo sapiens PE=1 SV=1	HUMAN	65
299	6.67	6.81	44.03	16.92	10.7	sp|P04278|SHBG_HUMAN	Sex hormone-binding globulin OS=Homo sapiens GN=SHBG PE=1 SV=2	HUMAN	4
300	6.63	6.64	28.97	9.064	9.064	sp|P22105-2|TENX_HUMAN	Isoform XB-short of Tenascin-X OS=Homo sapiens GN=TNXB	HUMAN	4
301	6.59	6.61	36.3	27.4	27.4	sp|P06331|HV209_HUMAN	Ig heavy chain V-II region ARH-77 OS=Homo sapiens PE=4 SV=1	HUMAN	8
302	6.54	8.66	34.57	9.982	9.982	sp|P48643|TCPE_HUMAN	T-complex protein 1 subunit epsilon OS=Homo sapiens GN=CCT5 PE=1 SV=1	HUMAN	5
303	6.54	6.56	56.98	24.02	24.02	sp|Q9Y6M9|NDUB9_HUMAN	NADH dehydrogenase [ubiquinone] 1 beta subcomplex subunit 9 OS=Homo sapiens GN=NDUFB9 PE=1 SV=3	HUMAN	5
304	6.52	6.76	55.03	21.48	14.43	sp|P45379|TNNT2_HUMAN	Troponin T, cardiac muscle OS=Homo sapiens GN=TNNT2 PE=1 SV=3	HUMAN	4
305	6.52	6.54	35.23	16.19	11.93	sp|P02760|AMBP_HUMAN	Protein AMBP OS=Homo sapiens GN=AMBP PE=1 SV=1	HUMAN	4
306	6.49	162.53	75.71	49.66	41.24	sp|P12883|MYH7_HUMAN	Myosin-7 OS=Homo sapiens GN=MYH7 PE=1 SV=5	HUMAN	193
307	6.47	6.47	37.73	10.82	9.499	sp|Q9Y5W5|WIF1_HUMAN	Wnt inhibitory factor 1 OS=Homo sapiens GN=WIF1 PE=1 SV=3	HUMAN	3
308	6.46	8	51.65	12.55	12.55	sp|O00330-3|ODPX_HUMAN	Isoform 3 of Pyruvate dehydrogenase protein X component, mitochondrial OS=Homo sapiens GN=PDHX	HUMAN	7
309	6.34	6.36	57.79	31.56	24.18	sp|P09417|DHPR_HUMAN	Dihydropteridine reductase OS=Homo sapiens GN=QDPR PE=1 SV=2	HUMAN	4
310	6.33	11.17	45.27	33.83	27.86	sp|P19652|A1AG2_HUMAN	Alpha-1-acid glycoprotein 2 OS=Homo sapiens GN=ORM2 PE=1 SV=2	HUMAN	9
311	6.32	18.05	84.35	56.52	42.61	sp|P01767|HV306_HUMAN	Ig heavy chain V-III region BUT OS=Homo sapiens PE=1 SV=1	HUMAN	48
312	6.32	6.35	25.06	8.983	6.383	sp|Q96IY4|CBPB2_HUMAN	Carboxypeptidase B2 OS=Homo sapiens GN=CPB2 PE=1 SV=2	HUMAN	3
313	6.27	6.27	34.46	15.38	11.69	sp|P18065|IBP2_HUMAN	Insulin-like growth factor-binding protein 2 OS=Homo sapiens GN=IGFBP2 PE=1 SV=2	HUMAN	4
314	6.26	6.27	30.69	3.846	3.532	sp|Q14112-2|NID2_HUMAN	Isoform 2 of Nidogen-2 OS=Homo sapiens GN=NID2	HUMAN	4
315	6.22	6.23	65.23	11.96	9.159	sp|P78371|TCPB_HUMAN	T-complex protein 1 subunit beta OS=Homo sapiens GN=CCT2 PE=1 SV=4	HUMAN	4
316	6.2	8.26	61.81	36.18	32.16	sp|Q06830|PRDX1_HUMAN	Peroxiredoxin-1 OS=Homo sapiens GN=PRDX1 PE=1 SV=1	HUMAN	8
317	6.18	6.18	40	34.63	22.93	sp|P04792|HSPB1_HUMAN	Heat shock protein beta-1 OS=Homo sapiens GN=HSPB1 PE=1 SV=2	HUMAN	7
318	6.15	6.17	37.06	22.38	19.58	sp|P47755|CAZA2_HUMAN	F-actin-capping protein subunit alpha-2 OS=Homo sapiens GN=CAPZA2 PE=1 SV=3	HUMAN	5
319	6.13	6.14	41.2	15.88	12.88	sp|Q13231|CHIT1_HUMAN	Chitotriosidase-1 OS=Homo sapiens GN=CHIT1 PE=1 SV=1	HUMAN	5
320	6.12	6.14	62.86	25.71	25.71	sp|P99999|CYC_HUMAN	Cytochrome c OS=Homo sapiens GN=CYCS PE=1 SV=2	HUMAN	6
321	6.11	6.13	55.52	11.36	11.36	sp|Q12841|FSTL1_HUMAN	Follistatin-related protein 1 OS=Homo sapiens GN=FSTL1 PE=1 SV=1	HUMAN	4
322	6.08	6.09	47.34	12.05	9.881	sp|P20849|CO9A1_HUMAN	Collagen alpha-1(IX) chain OS=Homo sapiens GN=COL9A1 PE=1 SV=3	HUMAN	6
323	6.07	26.52	51.26	18.99	13.94	sp|O43707|ACTN4_HUMAN	Alpha-actinin-4 OS=Homo sapiens GN=ACTN4 PE=1 SV=2	HUMAN	17
324	6.07	8.3	59.65	43.27	33.33	sp|P19105|ML12A_HUMAN	Myosin regulatory light chain 12A OS=Homo sapiens GN=MYL12A PE=1 SV=2	HUMAN	5
325	6.06	6.07	37.5	22.62	18.45	sp|P31937|3HIDH_HUMAN	3-hydroxyisobutyrate dehydrogenase, mitochondrial OS=Homo sapiens GN=HIBADH PE=1 SV=2	HUMAN	4
326	6.06	6.06	53.25	22.73	18.83	sp|P02144|MYG_HUMAN	Myoglobin OS=Homo sapiens GN=MB PE=1 SV=2	HUMAN	4
327	6.05	10.08	89.57	72.17	66.09	sp|P01614|KV201_HUMAN	Ig kappa chain V-II region Cum OS=Homo sapiens PE=1 SV=1	HUMAN	23
328	6.05	9.09	65.53	19.7	19.7	sp|O75489|NDUS3_HUMAN	NADH dehydrogenase [ubiquinone] iron-sulfur protein 3, mitochondrial OS=Homo sapiens GN=NDUFS3 PE=1 SV=1	HUMAN	9
329	6.05	8.06	36.89	9.631	9.631	sp|Q15084-5|PDIA6_HUMAN	Isoform 5 of Protein disulfide-isomerase A6 OS=Homo sapiens GN=PDIA6	HUMAN	4
330	6.05	6.07	78.15	43.7	19.33	sp|P61769|B2MG_HUMAN	Beta-2-microglobulin OS=Homo sapiens GN=B2M PE=1 SV=1	HUMAN	5
331	6.03	8.17	57.98	16.4	11.46	sp|P12694|ODBA_HUMAN	2-oxoisovalerate dehydrogenase subunit alpha, mitochondrial OS=Homo sapiens GN=BCKDHA PE=1 SV=2	HUMAN	4
332	6.03	6.06	37.74	14.01	9.728	sp|Q13228-4|SBP1_HUMAN	Isoform 4 of Selenium-binding protein 1 OS=Homo sapiens GN=SELENBP1	HUMAN	3
333	6.02	6.07	36.04	3.96	3.96	sp|Q13424|SNTA1_HUMAN	Alpha-1-syntrophin OS=Homo sapiens GN=SNTA1 PE=1 SV=1	HUMAN	3
334	6.01	30.06	92	91	74	sp|P01621|KV303_HUMAN	Ig kappa chain V-III region NG9 (Fragment) OS=Homo sapiens PE=1 SV=1	HUMAN	103
335	6.01	10.09	59.18	23.81	20.75	sp|P45880|VDAC2_HUMAN	Voltage-dependent anion-selective channel protein 2 OS=Homo sapiens GN=VDAC2 PE=1 SV=2	HUMAN	7
336	6.01	6.03	30.87	6.97	6.97	sp|P23142|FBLN1_HUMAN	Fibulin-1 OS=Homo sapiens GN=FBLN1 PE=1 SV=4	HUMAN	4
337	6.01	6.01	51.73	22.25	22.25	sp|P53597|SUCA_HUMAN	Succinyl-CoA ligase [ADP/GDP-forming] subunit alpha, mitochondrial OS=Homo sapiens GN=SUCLG1 PE=1 SV=4	HUMAN	7
338	6	8.41	47.65	28.53	13.85	sp|P00338-3|LDHA_HUMAN	Isoform 3 of L-lactate dehydrogenase A chain OS=Homo sapiens GN=LDHA	HUMAN	6
339	6	8.13	73.24	34.27	28.17	sp|P15814|IGLL1_HUMAN	Immunoglobulin lambda-like polypeptide 1 OS=Homo sapiens GN=IGLL1 PE=1 SV=1	HUMAN	29
340	6	8.04	48.11	15.15	12.5	sp|Q9NPC6|MYOZ2_HUMAN	Myozenin-2 OS=Homo sapiens GN=MYOZ2 PE=1 SV=1	HUMAN	4
341	6	6	63.82	18.59	18.59	sp|P37802|TAGL2_HUMAN	Transgelin-2 OS=Homo sapiens GN=TAGLN2 PE=1 SV=3	HUMAN	4
342	5.99	8.21	43.13	12.3	8.786	sp|P43155|CACP_HUMAN	Carnitine O-acetyltransferase OS=Homo sapiens GN=CRAT PE=1 SV=5	HUMAN	6
343	5.94	6.15	46.23	12.84	8.219	sp|P07357|CO8A_HUMAN	Complement component C8 alpha chain OS=Homo sapiens GN=C8A PE=1 SV=2	HUMAN	4
344	5.91	5.91	61.73	43.21	34.57	sp|O00483|NDUA4_HUMAN	Cytochrome c oxidase subunit NDUFA4 OS=Homo sapiens GN=NDUFA4 PE=1 SV=1	HUMAN	5
345	5.84	6.91	61.9	40.95	29.52	sp|P10599|THIO_HUMAN	Thioredoxin OS=Homo sapiens GN=TXN PE=1 SV=3	HUMAN	4
346	5.83	5.95	35.74	12.13	10	sp|Q15904|VAS1_HUMAN	V-type proton ATPase subunit S1 OS=Homo sapiens GN=ATP6AP1 PE=1 SV=2	HUMAN	3
347	5.81	5.89	32.37	7.237	5	sp|P55290-4|CAD13_HUMAN	Isoform 4 of Cadherin-13 OS=Homo sapiens GN=CDH13	HUMAN	3
348	5.8	5.9	43.37	14.7	10.22	sp|P06744|G6PI_HUMAN	Glucose-6-phosphate isomerase OS=Homo sapiens GN=GPI PE=1 SV=4	HUMAN	4
349	5.74	6.82	52.7	7.326	6.427	sp|O14639|ABLM1_HUMAN	Actin-binding LIM protein 1 OS=Homo sapiens GN=ABLIM1 PE=1 SV=3	HUMAN	5
350	5.68	5.68	66.09	35.65	35.65	sp|P14174|MIF_HUMAN	Macrophage migration inhibitory factor OS=Homo sapiens GN=MIF PE=1 SV=4	HUMAN	4
351	5.67	41.12	77.6	66.67	62.13	sp|P60709|ACTB_HUMAN	Actin, cytoplasmic 1 OS=Homo sapiens GN=ACTB PE=1 SV=1	HUMAN	73
352	5.63	5.66	48.62	16.92	16.92	sp|Q9BQ69|MACD1_HUMAN	O-acetyl-ADP-ribose deacetylase MACROD1 OS=Homo sapiens GN=MACROD1 PE=1 SV=2	HUMAN	4
353	5.6	7.71	49.04	7.134	7.134	sp|Q13275|SEM3F_HUMAN	Semaphorin-3F OS=Homo sapiens GN=SEMA3F PE=2 SV=2	HUMAN	5
354	5.53	5.53	32.74	11.14	11.14	sp|Q15113|PCOC1_HUMAN	Procollagen C-endopeptidase enhancer 1 OS=Homo sapiens GN=PCOLCE PE=1 SV=2	HUMAN	4
355	5.52	5.59	44.83	15.34	7.586	sp|P36871-2|PGM1_HUMAN	Isoform 2 of Phosphoglucomutase-1 OS=Homo sapiens GN=PGM1	HUMAN	5
356	5.52	5.52	63.45	17.24	17.24	sp|P39019|RS19_HUMAN	40S ribosomal protein S19 OS=Homo sapiens GN=RPS19 PE=1 SV=2	HUMAN	3
357	5.45	5.53	20.55	10.28	7.523	sp|P22792|CPN2_HUMAN	Carboxypeptidase N subunit 2 OS=Homo sapiens GN=CPN2 PE=1 SV=3	HUMAN	3
358	5.42	7.51	68.18	22.73	21.43	sp|P00441|SODC_HUMAN	Superoxide dismutase [Cu-Zn] OS=Homo sapiens GN=SOD1 PE=1 SV=2	HUMAN	4
359	5.38	5.55	50.35	21.99	15.25	sp|Q16270|IBP7_HUMAN	Insulin-like growth factor-binding protein 7 OS=Homo sapiens GN=IGFBP7 PE=1 SV=1	HUMAN	3
360	5.34	5.36	51.92	12.79	8.696	sp|Q13418-2|ILK_HUMAN	Isoform 2 of Integrin-linked protein kinase OS=Homo sapiens GN=ILK	HUMAN	3
361	5.31	6.06	40.02	9.269	6.979	sp|P52789|HXK2_HUMAN	Hexokinase-2 OS=Homo sapiens GN=HK2 PE=1 SV=2	HUMAN	6
362	5.31	5.42	31.38	12.15	5.538	sp|P51693|APLP1_HUMAN	Amyloid-like protein 1 OS=Homo sapiens GN=APLP1 PE=1 SV=3	HUMAN	4
363	5.28	5.28	57.69	27.69	27.69	sp|P35542|SAA4_HUMAN	Serum amyloid A-4 protein OS=Homo sapiens GN=SAA4 PE=1 SV=2	HUMAN	6
364	5.27	6.39	36.11	9.262	7.383	sp|P14923|PLAK_HUMAN	Junction plakoglobin OS=Homo sapiens GN=JUP PE=1 SV=3	HUMAN	6
365	5.21	5.23	24.53	9.346	9.346	sp|O14498|ISLR_HUMAN	Immunoglobulin superfamily containing leucine-rich repeat protein OS=Homo sapiens GN=ISLR PE=1 SV=1	HUMAN	3
366	5.2	6.81	40.32	17.58	14.56	sp|Q9HCC0|MCCB_HUMAN	Methylcrotonoyl-CoA carboxylase beta chain, mitochondrial OS=Homo sapiens GN=MCCC2 PE=1 SV=1	HUMAN	7
367	5.08	5.09	76.47	46.08	29.41	sp|P61604|CH10_HUMAN	10 kDa heat shock protein, mitochondrial OS=Homo sapiens GN=HSPE1 PE=1 SV=2	HUMAN	4
368	5.07	8.04	41.51	8.708	6.821	sp|Q9NUB1|ACS2L_HUMAN	Acetyl-coenzyme A synthetase 2-like, mitochondrial OS=Homo sapiens GN=ACSS1 PE=1 SV=2	HUMAN	5
369	5.06	5.12	54.46	17.03	13.86	sp|P30101|PDIA3_HUMAN	Protein disulfide-isomerase A3 OS=Homo sapiens GN=PDIA3 PE=1 SV=4	HUMAN	6
370	5	5.04	35.97	11.06	7.921	sp|O75083|WDR1_HUMAN	WD repeat-containing protein 1 OS=Homo sapiens GN=WDR1 PE=1 SV=4	HUMAN	4
371	4.9	4.96	51.18	30.71	27.56	sp|O95563|MPC2_HUMAN	Mitochondrial pyruvate carrier 2 OS=Homo sapiens GN=MPC2 PE=1 SV=1	HUMAN	3
372	4.88	4.93	46.89	9.569	8.293	sp|P13796|PLSL_HUMAN	Plastin-2 OS=Homo sapiens GN=LCP1 PE=1 SV=6	HUMAN	4
373	4.88	4.92	32.4	5.14	5.14	sp|Q14118|DAG1_HUMAN	Dystroglycan OS=Homo sapiens GN=DAG1 PE=1 SV=2	HUMAN	4
374	4.84	5.54	55.13	23.72	23.72	sp|P62979|RS27A_HUMAN	Ubiquitin-40S ribosomal protein S27a OS=Homo sapiens GN=RPS27A PE=1 SV=2	HUMAN	4
375	4.79	4.81	59.82	17.41	14.29	sp|P30041|PRDX6_HUMAN	Peroxiredoxin-6 OS=Homo sapiens GN=PRDX6 PE=1 SV=3	HUMAN	3
376	4.78	4.78	66.25	27.92	13.33	sp|P24592|IBP6_HUMAN	Insulin-like growth factor-binding protein 6 OS=Homo sapiens GN=IGFBP6 PE=1 SV=1	HUMAN	3
377	4.77	4.78	40.54	5.181	3.756	sp|Q92523|CPT1B_HUMAN	Carnitine O-palmitoyltransferase 1, muscle isoform OS=Homo sapiens GN=CPT1B PE=2 SV=2	HUMAN	3
378	4.72	8.89	65.31	38.1	28.57	sp|P69892|HBG2_HUMAN	Hemoglobin subunit gamma-2 OS=Homo sapiens GN=HBG2 PE=1 SV=2	HUMAN	17
379	4.67	4.69	42.86	15.75	13.55	sp|Q86UD1|OAF_HUMAN	Out at first protein homolog OS=Homo sapiens GN=OAF PE=2 SV=1	HUMAN	3
380	4.65	4.65	57.24	22.07	22.07	sp|Q9UI09|NDUAC_HUMAN	NADH dehydrogenase [ubiquinone] 1 alpha subcomplex subunit 12 OS=Homo sapiens GN=NDUFA12 PE=1 SV=1	HUMAN	4
381	4.6	4.66	56.76	22.97	16.67	sp|P04179|SODM_HUMAN	Superoxide dismutase [Mn], mitochondrial OS=Homo sapiens GN=SOD2 PE=1 SV=2	HUMAN	3
382	4.59	17.54	65.42	53.27	42.06	sp|B9A064|IGLL5_HUMAN	Immunoglobulin lambda-like polypeptide 5 OS=Homo sapiens GN=IGLL5 PE=2 SV=2	HUMAN	68
383	4.58	4.68	32.74	8.507	4.655	sp|P29401|TKT_HUMAN	Transketolase OS=Homo sapiens GN=TKT PE=1 SV=3	HUMAN	2
384	4.57	6.69	31.73	7.756	5.993	sp|P08237-3|PFKAM_HUMAN	Isoform 3 of ATP-dependent 6-phosphofructokinase, muscle type OS=Homo sapiens GN=PFKM	HUMAN	5
385	4.56	5.35	37.84	18.15	14.67	sp|P23396-2|RS3_HUMAN	Isoform 2 of 40S ribosomal protein S3 OS=Homo sapiens GN=RPS3	HUMAN	4
386	4.55	4.63	32.56	5.685	2.972	sp|Q02809-2|PLOD1_HUMAN	Isoform 2 of Procollagen-lysine,2-oxoglutarate 5-dioxygenase 1 OS=Homo sapiens GN=PLOD1	HUMAN	2
387	4.52	6.72	42.86	36.61	30.36	sp|P01613|KV121_HUMAN	Ig kappa chain V-I region Ni OS=Homo sapiens PE=1 SV=1	HUMAN	68
388	4.5	23.84	88.44	76.19	67.35	sp|P02042|HBD_HUMAN	Hemoglobin subunit delta OS=Homo sapiens GN=HBD PE=1 SV=2	HUMAN	44
389	4.5	6.63	58.44	20.31	9.375	sp|P08758|ANXA5_HUMAN	Annexin A5 OS=Homo sapiens GN=ANXA5 PE=1 SV=2	HUMAN	4
390	4.49	4.56	52.7	9.459	6.607	sp|O94875-2|SRBS2_HUMAN	Isoform 2 of Sorbin and SH3 domain-containing protein 2 OS=Homo sapiens GN=SORBS2	HUMAN	4
391	4.45	10.69	53.28	16.28	11.21	sp|P08779|K1C16_HUMAN	Keratin, type I cytoskeletal 16 OS=Homo sapiens GN=KRT16 PE=1 SV=4	HUMAN	5
392	4.45	4.69	32.58	8.427	3.371	sp|Q9H4M9|EHD1_HUMAN	EH domain-containing protein 1 OS=Homo sapiens GN=EHD1 PE=1 SV=2	HUMAN	2
393	4.45	4.45	40.94	14.07	11.51	sp|Q9Y512|SAM50_HUMAN	Sorting and assembly machinery component 50 homolog OS=Homo sapiens GN=SAMM50 PE=1 SV=3	HUMAN	4
394	4.44	4.48	35.71	10.84	10.84	sp|P60842|IF4A1_HUMAN	Eukaryotic initiation factor 4A-I OS=Homo sapiens GN=EIF4A1 PE=1 SV=1	HUMAN	4
395	4.41	4.42	47.95	19.63	15.53	sp|P10412|H14_HUMAN	Histone H1.4 OS=Homo sapiens GN=HIST1H1E PE=1 SV=2	HUMAN	3
396	4.41	4.42	48.63	16.39	16.39	sp|P02794|FRIH_HUMAN	Ferritin heavy chain OS=Homo sapiens GN=FTH1 PE=1 SV=2	HUMAN	3
397	4.37	4.37	59.43	22.29	17.71	sp|Q9UBY9-2|HSPB7_HUMAN	Isoform 2 of Heat shock protein beta-7 OS=Homo sapiens GN=HSPB7	HUMAN	2
398	4.35	8.63	48.55	23.43	13.29	sp|O75874|IDHC_HUMAN	Isocitrate dehydrogenase [NADP] cytoplasmic OS=Homo sapiens GN=IDH1 PE=1 SV=2	HUMAN	7
399	4.35	4.36	26.47	4.727	3.571	sp|P10253|LYAG_HUMAN	Lysosomal alpha-glucosidase OS=Homo sapiens GN=GAA PE=1 SV=4	HUMAN	2
400	4.35	4.36	53.71	24.57	12.57	sp|P02792|FRIL_HUMAN	Ferritin light chain OS=Homo sapiens GN=FTL PE=1 SV=2	HUMAN	6
401	4.35	4.35	58.18	19.55	10.91	sp|P16035|TIMP2_HUMAN	Metalloproteinase inhibitor 2 OS=Homo sapiens GN=TIMP2 PE=1 SV=2	HUMAN	2
402	4.34	4.36	46.46	22.46	22.46	sp|P08574|CY1_HUMAN	Cytochrome c1, heme protein, mitochondrial OS=Homo sapiens GN=CYC1 PE=1 SV=3	HUMAN	5
403	4.33	23.8	75.5	47.99	38.59	sp|P05141|ADT2_HUMAN	ADP/ATP translocase 2 OS=Homo sapiens GN=SLC25A5 PE=1 SV=7	HUMAN	21
404	4.32	9.19	56.64	26.99	13.27	sp|O75746|CMC1_HUMAN	Calcium-binding mitochondrial carrier protein Aralar1 OS=Homo sapiens GN=SLC25A12 PE=1 SV=2	HUMAN	7
405	4.32	4.32	30.43	9.452	6.805	sp|P06865|HEXA_HUMAN	Beta-hexosaminidase subunit alpha OS=Homo sapiens GN=HEXA PE=1 SV=2	HUMAN	3
406	4.31	10.13	70.86	31.79	30.46	sp|P60660|MYL6_HUMAN	Myosin light polypeptide 6 OS=Homo sapiens GN=MYL6 PE=1 SV=2	HUMAN	11
407	4.3	6.36	51.4	16.01	10.67	sp|Q15365|PCBP1_HUMAN	Poly(rC)-binding protein 1 OS=Homo sapiens GN=PCBP1 PE=1 SV=2	HUMAN	4
408	4.29	4.3	65.9	17.34	17.34	sp|P02489|CRYAA_HUMAN	Alpha-crystallin A chain OS=Homo sapiens GN=CRYAA PE=1 SV=2	HUMAN	3
409	4.28	4.33	43.42	13.45	12.57	sp|Q14050|CO9A3_HUMAN	Collagen alpha-3(IX) chain OS=Homo sapiens GN=COL9A3 PE=2 SV=2	HUMAN	6
410	4.28	4.29	43.96	8.2	8.2	sp|P04181|OAT_HUMAN	Ornithine aminotransferase, mitochondrial OS=Homo sapiens GN=OAT PE=1 SV=1	HUMAN	3
411	4.27	4.41	27.8	15.25	10.51	sp|P08865|RSSA_HUMAN	40S ribosomal protein SA OS=Homo sapiens GN=RPSA PE=1 SV=4	HUMAN	3
412	4.24	4.25	51.99	14.06	14.06	sp|Q9H7Z7|PGES2_HUMAN	Prostaglandin E synthase 2 OS=Homo sapiens GN=PTGES2 PE=1 SV=1	HUMAN	3
413	4.23	4.42	63.25	12.82	9.829	sp|Q8WXD2|SCG3_HUMAN	Secretogranin-3 OS=Homo sapiens GN=SCG3 PE=1 SV=3	HUMAN	4
414	4.23	4.29	63.67	29.96	10.86	sp|P22392-2|NDKB_HUMAN	Isoform 3 of Nucleoside diphosphate kinase B OS=Homo sapiens GN=NME2	HUMAN	2
415	4.2	6.45	51.67	15.31	9.569	sp|P50454|SERPH_HUMAN	Serpin H1 OS=Homo sapiens GN=SERPINH1 PE=1 SV=2	HUMAN	5
416	4.18	4.21	41.63	3.761	2.594	sp|Q14563|SEM3A_HUMAN	Semaphorin-3A OS=Homo sapiens GN=SEMA3A PE=1 SV=1	HUMAN	2
417	4.16	4.18	45.1	12.07	9.795	sp|P17980|PRS6A_HUMAN	26S protease regulatory subunit 6A OS=Homo sapiens GN=PSMC3 PE=1 SV=3	HUMAN	4
418	4.15	6.18	54.51	15.29	9.02	sp|P05388-2|RLA0_HUMAN	Isoform 2 of 60S acidic ribosomal protein P0 OS=Homo sapiens GN=RPLP0	HUMAN	3
419	4.15	4.35	48.15	19.26	11.11	sp|Q01469|FABP5_HUMAN	Fatty acid-binding protein, epidermal OS=Homo sapiens GN=FABP5 PE=1 SV=3	HUMAN	2
420	4.14	4.15	41.25	10.23	7.261	sp|Q9UBR2|CATZ_HUMAN	Cathepsin Z OS=Homo sapiens GN=CTSZ PE=1 SV=1	HUMAN	2
421	4.13	12.02	74.36	67.52	67.52	sp|P01742|HV101_HUMAN	Ig heavy chain V-I region EU OS=Homo sapiens PE=1 SV=1	HUMAN	91
422	4.13	6.67	43.22	2.998	1.937	sp|Q01082-2|SPTB2_HUMAN	Isoform Short of Spectrin beta chain, non-erythrocytic 1 OS=Homo sapiens GN=SPTBN1	HUMAN	5
423	4.12	4.18	46.93	7.675	5.702	sp|Q15118-2|PDK1_HUMAN	Isoform 2 of [Pyruvate dehydrogenase (acetyl-transferring)] kinase isozyme 1, mitochondrial OS=Homo sapiens GN=PDK1	HUMAN	2
424	4.12	4.13	34.96	4.878	3.252	sp|P00748|FA12_HUMAN	Coagulation factor XII OS=Homo sapiens GN=F12 PE=1 SV=3	HUMAN	2
425	4.11	12.11	83.33	58.33	50.93	sp|P01605|KV113_HUMAN	Ig kappa chain V-I region Lay OS=Homo sapiens PE=1 SV=1	HUMAN	56
426	4.09	4.17	32.14	6.496	4.615	sp|Q08380|LG3BP_HUMAN	Galectin-3-binding protein OS=Homo sapiens GN=LGALS3BP PE=1 SV=1	HUMAN	2
427	4.09	4.14	61.5	34.27	28.64	sp|P48047|ATPO_HUMAN	ATP synthase subunit O, mitochondrial OS=Homo sapiens GN=ATP5O PE=1 SV=1	HUMAN	7
428	4.09	4.09	70.47	38.93	19.46	sp|P62158|CALM_HUMAN	Calmodulin OS=Homo sapiens GN=CALM1 PE=1 SV=2	HUMAN	2
429	4.08	8.03	48.98	14.87	14.29	sp|Q02338|BDH_HUMAN	D-beta-hydroxybutyrate dehydrogenase, mitochondrial OS=Homo sapiens GN=BDH1 PE=1 SV=3	HUMAN	5
430	4.08	4.14	43.66	5.161	3.011	sp|P35221-2|CTNA1_HUMAN	Isoform 2 of Catenin alpha-1 OS=Homo sapiens GN=CTNNA1	HUMAN	3
431	4.08	4.13	37.27	6.713	6.713	sp|Q8NBS9|TXND5_HUMAN	Thioredoxin domain-containing protein 5 OS=Homo sapiens GN=TXNDC5 PE=1 SV=2	HUMAN	2
432	4.07	4.12	45.9	7.692	6.41	sp|Q6NZI2|PTRF_HUMAN	Polymerase I and transcript release factor OS=Homo sapiens GN=PTRF PE=1 SV=1	HUMAN	3
433	4.06	63.54	92.04	77.19	65.25	sp|P01860|IGHG3_HUMAN	Ig gamma-3 chain C region OS=Homo sapiens GN=IGHG3 PE=1 SV=2	HUMAN	158
434	4.06	8.06	73.88	32.65	20.41	sp|P63104|1433Z_HUMAN	14-3-3 protein zeta/delta OS=Homo sapiens GN=YWHAZ PE=1 SV=1	HUMAN	5
435	4.06	4.06	75.71	32.86	32.86	sp|P07737|PROF1_HUMAN	Profilin-1 OS=Homo sapiens GN=PFN1 PE=1 SV=2	HUMAN	7
436	4.05	8.77	46.42	9.898	7.679	sp|P15311|EZRI_HUMAN	Ezrin OS=Homo sapiens GN=EZR PE=1 SV=4	HUMAN	6
437	4.04	14.08	56.48	55.56	50.93	sp|P01603|KV111_HUMAN	Ig kappa chain V-I region Ka OS=Homo sapiens PE=1 SV=1	HUMAN	43
438	4.04	4.71	27.81	6.868	6.03	sp|P04003|C4BPA_HUMAN	C4b-binding protein alpha chain OS=Homo sapiens GN=C4BPA PE=1 SV=2	HUMAN	3
439	4.04	4.11	55.41	20.27	10.81	sp|Q9P0J0-2|NDUAD_HUMAN	Isoform 2 of NADH dehydrogenase [ubiquinone] 1 alpha subcomplex subunit 13 OS=Homo sapiens GN=NDUFA13	HUMAN	2
440	4.04	4.08	40.45	12.31	12.31	sp|P15291|B4GT1_HUMAN	Beta-1,4-galactosyltransferase 1 OS=Homo sapiens GN=B4GALT1 PE=1 SV=5	HUMAN	2
441	4.03	4.05	35.14	11.11	11.11	sp|P40121-2|CAPG_HUMAN	Isoform 2 of Macrophage-capping protein OS=Homo sapiens GN=CAPG	HUMAN	3
442	4.02	8.54	63.49	53.97	30.95	sp|P01772|HV311_HUMAN	Ig heavy chain V-III region KOL OS=Homo sapiens PE=1 SV=1	HUMAN	59
443	4.02	4.11	36.06	9.859	5.07	sp|O95299|NDUAA_HUMAN	NADH dehydrogenase [ubiquinone] 1 alpha subcomplex subunit 10, mitochondrial OS=Homo sapiens GN=NDUFA10 PE=1 SV=1	HUMAN	3
444	4.02	4.06	25.63	3.87	3.87	sp|Q9BQT9|CSTN3_HUMAN	Calsyntenin-3 OS=Homo sapiens GN=CLSTN3 PE=1 SV=1	HUMAN	2
445	4.02	4.03	75	24.19	18.55	sp|P01760|HV105_HUMAN	Ig heavy chain V-I region WOL OS=Homo sapiens PE=1 SV=1	HUMAN	33
446	4.02	4.02	42.03	30.43	30.43	sp|P62857|RS28_HUMAN	40S ribosomal protein S28 OS=Homo sapiens GN=RPS28 PE=1 SV=1	HUMAN	2
447	4.01	8.05	40.54	5.706	5.706	sp|Q13554|KCC2B_HUMAN	Calcium/calmodulin-dependent protein kinase type II subunit beta OS=Homo sapiens GN=CAMK2B PE=1 SV=3	HUMAN	4
448	4.01	6.51	74.38	67.77	57.02	sp|P01771|HV310_HUMAN	Ig heavy chain V-III region HIL OS=Homo sapiens PE=1 SV=1	HUMAN	16
449	4.01	6.09	36.44	1.581	1.107	sp|Q99707|METH_HUMAN	Methionine synthase OS=Homo sapiens GN=MTR PE=1 SV=2	HUMAN	3
450	4.01	4.46	31.19	3.191	2.52	sp|P07942|LAMB1_HUMAN	Laminin subunit beta-1 OS=Homo sapiens GN=LAMB1 PE=1 SV=2	HUMAN	3
451	4.01	4.08	48.53	17.16	14.71	sp|P46782|RS5_HUMAN	40S ribosomal protein S5 OS=Homo sapiens GN=RPS5 PE=1 SV=4	HUMAN	2
452	4.01	4.03	25.99	1.636	1.396	sp|E9PAV3|NACAM_HUMAN	Nascent polypeptide-associated complex subunit alpha, muscle-specific form OS=Homo sapiens GN=NACA PE=1 SV=1	HUMAN	3
453	4.01	4.03	31.73	5.316	5.316	sp|P06276|CHLE_HUMAN	Cholinesterase OS=Homo sapiens GN=BCHE PE=1 SV=1	HUMAN	2
454	4	19.02	85.19	70.37	54.63	sp|P01594|KV102_HUMAN	Ig kappa chain V-I region AU OS=Homo sapiens PE=1 SV=1	HUMAN	129
455	4	12.1	60.63	36.48	34.91	sp|P12277|KCRB_HUMAN	Creatine kinase B-type OS=Homo sapiens GN=CKB PE=1 SV=1	HUMAN	15
456	4	6.91	64.81	53.7	48.15	sp|P01611|KV119_HUMAN	Ig kappa chain V-I region Wes OS=Homo sapiens PE=1 SV=1	HUMAN	42
457	4	6.05	37.93	12.64	10.73	sp|Q9BSG5-2|RTBDN_HUMAN	Isoform 2 of Retbindin OS=Homo sapiens GN=RTBDN	HUMAN	4
458	4	6	45.11	21.74	21.74	sp|P63241-2|IF5A1_HUMAN	Isoform 2 of Eukaryotic translation initiation factor 5A-1 OS=Homo sapiens GN=EIF5A	HUMAN	3
459	4	4.11	49.17	5.157	4.42	sp|Q99832|TCPH_HUMAN	T-complex protein 1 subunit eta OS=Homo sapiens GN=CCT7 PE=1 SV=2	HUMAN	2
460	4	4.07	38.81	17.81	15.98	sp|Q93062-3|RBPMS_HUMAN	Isoform C of RNA-binding protein with multiple splicing OS=Homo sapiens GN=RBPMS	HUMAN	2
461	4	4.04	29.41	10.78	10.78	sp|P50897|PPT1_HUMAN	Palmitoyl-protein thioesterase 1 OS=Homo sapiens GN=PPT1 PE=1 SV=1	HUMAN	4
462	4	4.02	39.45	11.33	11.33	sp|O00584|RNT2_HUMAN	Ribonuclease T2 OS=Homo sapiens GN=RNASET2 PE=1 SV=2	HUMAN	2
463	4	4.01	50.62	12.86	12.86	sp|P78417|GSTO1_HUMAN	Glutathione S-transferase omega-1 OS=Homo sapiens GN=GSTO1 PE=1 SV=2	HUMAN	3
464	4	4.01	50.24	14.49	12.08	sp|P01033|TIMP1_HUMAN	Metalloproteinase inhibitor 1 OS=Homo sapiens GN=TIMP1 PE=1 SV=1	HUMAN	3
465	4	4	44.03	15.41	12.26	sp|O75208|COQ9_HUMAN	Ubiquinone biosynthesis protein COQ9, mitochondrial OS=Homo sapiens GN=COQ9 PE=1 SV=1	HUMAN	4
466	4	4	38.34	8.282	8.282	sp|Q13790|APOF_HUMAN	Apolipoprotein F OS=Homo sapiens GN=APOF PE=1 SV=2	HUMAN	2
467	4	4	65.07	14.38	14.38	sp|P62249|RS16_HUMAN	40S ribosomal protein S16 OS=Homo sapiens GN=RPS16 PE=1 SV=2	HUMAN	2
468	4	4	50	22.09	22.09	sp|P14854|CX6B1_HUMAN	Cytochrome c oxidase subunit 6B1 OS=Homo sapiens GN=COX6B1 PE=1 SV=2	HUMAN	4
469	4	4	55.56	11.9	11.9	sp|P62318|SMD3_HUMAN	Small nuclear ribonucleoprotein Sm D3 OS=Homo sapiens GN=SNRPD3 PE=1 SV=1	HUMAN	2
470	4	4	56.05	21.02	21.02	sp|Q86SX6|GLRX5_HUMAN	Glutaredoxin-related protein 5, mitochondrial OS=Homo sapiens GN=GLRX5 PE=1 SV=2	HUMAN	2
471	4	4	52.78	25.93	25.93	sp|Q9NZ45|CISD1_HUMAN	CDGSH iron-sulfur domain-containing protein 1 OS=Homo sapiens GN=CISD1 PE=1 SV=1	HUMAN	3
472	4	4	37.37	33.33	33.33	sp|P02656|APOC3_HUMAN	Apolipoprotein C-III OS=Homo sapiens GN=APOC3 PE=1 SV=1	HUMAN	3
473	3.96	3.96	49.44	14.87	7.063	sp|P25786-2|PSA1_HUMAN	Isoform Long of Proteasome subunit alpha type-1 OS=Homo sapiens GN=PSMA1	HUMAN	2
474	3.95	3.97	57.21	10.45	10.45	sp|Q01995|TAGL_HUMAN	Transgelin OS=Homo sapiens GN=TAGLN PE=1 SV=4	HUMAN	2
475	3.93	8.84	32.5	3.287	1.841	sp|P04114|APOB_HUMAN	Apolipoprotein B-100 OS=Homo sapiens GN=APOB PE=1 SV=2	HUMAN	10
476	3.89	4.11	40.51	8.401	6.775	sp|O00429-8|DNM1L_HUMAN	Isoform 8 of Dynamin-1-like protein OS=Homo sapiens GN=DNM1L	HUMAN	4
477	3.89	3.9	57.67	12.56	12.56	sp|P05813|CRBA1_HUMAN	Beta-crystallin A3 OS=Homo sapiens GN=CRYBA1 PE=1 SV=4	HUMAN	3
478	3.87	3.92	58.47	9.091	8.264	sp|Q9UBX1|CATF_HUMAN	Cathepsin F OS=Homo sapiens GN=CTSF PE=1 SV=1	HUMAN	4
479	3.82	4.46	39.83	6.783	6.783	sp|O95817|BAG3_HUMAN	BAG family molecular chaperone regulator 3 OS=Homo sapiens GN=BAG3 PE=1 SV=3	HUMAN	5
480	3.8	3.81	53.29	22.37	17.11	sp|P61088|UBE2N_HUMAN	Ubiquitin-conjugating enzyme E2 N OS=Homo sapiens GN=UBE2N PE=1 SV=1	HUMAN	2
481	3.75	5.96	75	36.36	15.91	sp|P15090|FABP4_HUMAN	Fatty acid-binding protein, adipocyte OS=Homo sapiens GN=FABP4 PE=1 SV=3	HUMAN	6
482	3.63	5.1	34.36	14.54	11.45	sp|Q96S96|PEBP4_HUMAN	Phosphatidylethanolamine-binding protein 4 OS=Homo sapiens GN=PEBP4 PE=1 SV=3	HUMAN	3
483	3.6	3.68	46.76	10.7	7.887	sp|P04899|GNAI2_HUMAN	Guanine nucleotide-binding protein G(i) subunit alpha-2 OS=Homo sapiens GN=GNAI2 PE=1 SV=3	HUMAN	2
484	3.55	3.65	31.68	4.236	3.499	sp|Q9NZN4|EHD2_HUMAN	EH domain-containing protein 2 OS=Homo sapiens GN=EHD2 PE=1 SV=2	HUMAN	3
485	3.53	4.24	31.04	5.625	5.625	sp|Q92743|HTRA1_HUMAN	Serine protease HTRA1 OS=Homo sapiens GN=HTRA1 PE=1 SV=1	HUMAN	3
486	3.53	3.54	46.52	3.38	3.38	sp|P22307-7|NLTP_HUMAN	Isoform 7 of Non-specific lipid-transfer protein OS=Homo sapiens GN=SCP2	HUMAN	2
487	3.47	5.6	39.54	5.59	5.59	sp|P49753|ACOT2_HUMAN	Acyl-coenzyme A thioesterase 2, mitochondrial OS=Homo sapiens GN=ACOT2 PE=1 SV=6	HUMAN	3
488	3.47	3.47	41.76	11.76	11.76	sp|Q13404-2|UB2V1_HUMAN	Isoform 2 of Ubiquitin-conjugating enzyme E2 variant 1 OS=Homo sapiens GN=UBE2V1	HUMAN	2
489	3.45	3.5	36.28	13.56	7.256	sp|P63244|GBLP_HUMAN	Guanine nucleotide-binding protein subunit beta-2-like 1 OS=Homo sapiens GN=GNB2L1 PE=1 SV=3	HUMAN	2
490	3.43	3.44	42.25	5.546	4.405	sp|O95831|AIFM1_HUMAN	Apoptosis-inducing factor 1, mitochondrial OS=Homo sapiens GN=AIFM1 PE=1 SV=1	HUMAN	3
491	3.4	3.4	44.71	16.83	13.94	sp|P52943|CRIP2_HUMAN	Cysteine-rich protein 2 OS=Homo sapiens GN=CRIP2 PE=1 SV=1	HUMAN	2
492	3.38	3.46	47.88	7.407	6.085	sp|P51991|ROA3_HUMAN	Heterogeneous nuclear ribonucleoprotein A3 OS=Homo sapiens GN=HNRNPA3 PE=1 SV=2	HUMAN	2
493	3.36	3.45	38.31	7.35	6.013	sp|P31943|HNRH1_HUMAN	Heterogeneous nuclear ribonucleoprotein H OS=Homo sapiens GN=HNRNPH1 PE=1 SV=4	HUMAN	3
494	3.29	3.38	43.11	14.57	5.906	sp|Q16851|UGPA_HUMAN	UTP--glucose-1-phosphate uridylyltransferase OS=Homo sapiens GN=UGP2 PE=1 SV=5	HUMAN	2
495	3.28	3.28	45.71	17.86	17.86	sp|P62829|RL23_HUMAN	60S ribosomal protein L23 OS=Homo sapiens GN=RPL23 PE=1 SV=1	HUMAN	2
496	3.25	3.26	28.03	12.43	12.43	sp|P20933|ASPG_HUMAN	N(4)-(beta-N-acetylglucosaminyl)-L-asparaginase OS=Homo sapiens GN=AGA PE=1 SV=2	HUMAN	2
497	3.23	10.18	66.97	52.29	47.71	sp|P01612|KV120_HUMAN	Ig kappa chain V-I region Mev OS=Homo sapiens PE=1 SV=1	HUMAN	45
498	3.22	3.58	43.37	13.26	8.961	sp|P55083-2|MFAP4_HUMAN	Isoform 2 of Microfibril-associated glycoprotein 4 OS=Homo sapiens GN=MFAP4	HUMAN	3
499	3.19	3.28	39.47	6.699	5.502	sp|Q6YN16|HSDL2_HUMAN	Hydroxysteroid dehydrogenase-like protein 2 OS=Homo sapiens GN=HSDL2 PE=1 SV=1	HUMAN	2
500	3.19	3.2	46.59	19.32	19.32	sp|P31025|LCN1_HUMAN	Lipocalin-1 OS=Homo sapiens GN=LCN1 PE=1 SV=1	HUMAN	3
501	3.15	3.15	55.17	55.17	18.97	sp|Q96IX5|USMG5_HUMAN	Up-regulated during skeletal muscle growth protein 5 OS=Homo sapiens GN=USMG5 PE=1 SV=1	HUMAN	2
502	3.14	3.21	36.74	5.034	2.852	sp|Q92823-6|NRCAM_HUMAN	Isoform 6 of Neuronal cell adhesion molecule OS=Homo sapiens GN=NRCAM	HUMAN	2
503	3.12	3.17	62.16	47.75	18.02	sp|P14927|QCR7_HUMAN	Cytochrome b-c1 complex subunit 7 OS=Homo sapiens GN=UQCRB PE=1 SV=2	HUMAN	3
504	3.02	3.02	26.69	8.427	6.461	sp|Q12907|LMAN2_HUMAN	Vesicular integral-membrane protein VIP36 OS=Homo sapiens GN=LMAN2 PE=1 SV=1	HUMAN	2
505	3	3	50.86	29.71	17.14	sp|O43181|NDUS4_HUMAN	NADH dehydrogenase [ubiquinone] iron-sulfur protein 4, mitochondrial OS=Homo sapiens GN=NDUFS4 PE=1 SV=1	HUMAN	4
506	2.97	2.97	67.96	36.89	27.18	sp|P01703|LV105_HUMAN	Ig lambda chain V-I region NEWM OS=Homo sapiens PE=1 SV=1	HUMAN	6
507	2.96	3.27	39.66	5.409	3.486	sp|Q9NPR2|SEM4B_HUMAN	Semaphorin-4B OS=Homo sapiens GN=SEMA4B PE=1 SV=3	HUMAN	4
508	2.96	3	29.39	9.388	5.918	sp|Q8NB12|SMYD1_HUMAN	Histone-lysine N-methyltransferase SMYD1 OS=Homo sapiens GN=SMYD1 PE=1 SV=1	HUMAN	3
509	2.95	2.97	48.52	23.08	15.98	sp|Q04760-2|LGUL_HUMAN	Isoform 2 of Lactoylglutathione lyase OS=Homo sapiens GN=GLO1	HUMAN	2
510	2.94	2.94	37.89	14.06	14.06	sp|P24539|AT5F1_HUMAN	ATP synthase F(0) complex subunit B1, mitochondrial OS=Homo sapiens GN=ATP5F1 PE=1 SV=2	HUMAN	4
511	2.93	4.94	57.27	20.91	16.36	sp|P81605|DCD_HUMAN	Dermcidin OS=Homo sapiens GN=DCD PE=1 SV=2	HUMAN	3
512	2.88	2.93	31	4.512	4.512	sp|P21980|TGM2_HUMAN	Protein-glutamine gamma-glutamyltransferase 2 OS=Homo sapiens GN=TGM2 PE=1 SV=2	HUMAN	2
513	2.83	2.89	33.07	8.924	5.512	sp|P49908|SEPP1_HUMAN	Selenoprotein P OS=Homo sapiens GN=SEPP1 PE=1 SV=3	HUMAN	2
514	2.8	2.81	40.08	7.287	7.287	sp|Q96MF6|CQ10A_HUMAN	Coenzyme Q-binding protein COQ10 homolog A, mitochondrial OS=Homo sapiens GN=COQ10A PE=2 SV=2	HUMAN	2
515	2.8	2.8	37	20.7	15.86	sp|P22061|PIMT_HUMAN	Protein-L-isoaspartate(D-aspartate) O-methyltransferase OS=Homo sapiens GN=PCMT1 PE=1 SV=4	HUMAN	2
516	2.78	2.79	33.82	28.68	13.24	sp|Q71DI3|H32_HUMAN	Histone H3.2 OS=Homo sapiens GN=HIST2H3A PE=1 SV=3	HUMAN	4
517	2.75	4.92	32.74	4.901	3.545	sp|P36776|LONM_HUMAN	Lon protease homolog, mitochondrial OS=Homo sapiens GN=LONP1 PE=1 SV=2	HUMAN	4
518	2.75	4.86	35.04	9.002	6.569	sp|Q13510-2|ASAH1_HUMAN	Isoform 2 of Acid ceramidase OS=Homo sapiens GN=ASAH1	HUMAN	3
519	2.72	3.18	51.3	17.1	15.03	sp|P08134|RHOC_HUMAN	Rho-related GTP-binding protein RhoC OS=Homo sapiens GN=RHOC PE=1 SV=1	HUMAN	5
520	2.71	2.82	36.78	10.57	5.286	sp|O95897|NOE2_HUMAN	Noelin-2 OS=Homo sapiens GN=OLFM2 PE=2 SV=2	HUMAN	2
521	2.68	5.75	39.16	12.55	12.55	sp|O75431|MTX2_HUMAN	Metaxin-2 OS=Homo sapiens GN=MTX2 PE=1 SV=1	HUMAN	5
522	2.66	4.1	56.05	14.75	10.91	sp|Q13825|AUHM_HUMAN	Methylglutaconyl-CoA hydratase, mitochondrial OS=Homo sapiens GN=AUH PE=1 SV=1	HUMAN	3
523	2.66	2.73	28.46	1.572	1.084	sp|Q5VYK3|ECM29_HUMAN	Proteasome-associated protein ECM29 homolog OS=Homo sapiens GN=ECM29 PE=1 SV=2	HUMAN	2
524	2.66	2.67	37	5.8	3.4	sp|P05155|IC1_HUMAN	Plasma protease C1 inhibitor OS=Homo sapiens GN=SERPING1 PE=1 SV=2	HUMAN	2
525	2.64	6.55	60.78	27.45	19.22	sp|P62258|1433E_HUMAN	14-3-3 protein epsilon OS=Homo sapiens GN=YWHAE PE=1 SV=1	HUMAN	7
526	2.62	2.76	49.14	7.617	5.405	sp|Q15119|PDK2_HUMAN	[Pyruvate dehydrogenase (acetyl-transferring)] kinase isozyme 2, mitochondrial OS=Homo sapiens GN=PDK2 PE=1 SV=2	HUMAN	2
527	2.59	8.8	44.81	25.19	18.52	sp|P36980|FHR2_HUMAN	Complement factor H-related protein 2 OS=Homo sapiens GN=CFHR2 PE=1 SV=1	HUMAN	6
528	2.57	2.88	23.87	3.089	1.466	sp|Q13332-6|PTPRS_HUMAN	Isoform 2 of Receptor-type tyrosine-protein phosphatase S OS=Homo sapiens GN=PTPRS	HUMAN	3
529	2.54	17.06	50.56	28.06	26.28	sp|Q9NY65|TBA8_HUMAN	Tubulin alpha-8 chain OS=Homo sapiens GN=TUBA8 PE=1 SV=1	HUMAN	10
530	2.53	2.56	21.66	4.062	4.062	sp|P42785-2|PCP_HUMAN	Isoform 2 of Lysosomal Pro-X carboxypeptidase OS=Homo sapiens GN=PRCP	HUMAN	2
531	2.53	2.54	42.31	16.03	9.615	sp|O14561|ACPM_HUMAN	Acyl carrier protein, mitochondrial OS=Homo sapiens GN=NDUFAB1 PE=1 SV=3	HUMAN	2
532	2.49	6.67	51.56	5.106	5.106	sp|P14625|ENPL_HUMAN	Endoplasmin OS=Homo sapiens GN=HSP90B1 PE=1 SV=1	HUMAN	4
533	2.47	104.35	61.13	41.64	36.87	sp|P0C0L4-2|CO4A_HUMAN	Isoform 2 of Complement C4-A OS=Homo sapiens GN=C4A	HUMAN	104
534	2.45	2.47	39.71	9.747	9.747	sp|P16152|CBR1_HUMAN	Carbonyl reductase [NADPH] 1 OS=Homo sapiens GN=CBR1 PE=1 SV=3	HUMAN	2
535	2.41	2.46	53	11	11	sp|P02652|APOA2_HUMAN	Apolipoprotein A-II OS=Homo sapiens GN=APOA2 PE=1 SV=1	HUMAN	1
536	2.39	21.45	96.33	96.33	75.23	sp|P01622|KV304_HUMAN	Ig kappa chain V-III region Ti OS=Homo sapiens PE=1 SV=1	HUMAN	75
537	2.37	2.41	36.7	21.28	11.17	sp|O95445|APOM_HUMAN	Apolipoprotein M OS=Homo sapiens GN=APOM PE=1 SV=2	HUMAN	2
538	2.37	2.37	38.33	10.42	5.833	sp|P10619|PPGB_HUMAN	Lysosomal protective protein OS=Homo sapiens GN=CTSA PE=1 SV=2	HUMAN	2
539	2.35	4.76	31.77	13.36	9.025	sp|Q15404|RSU1_HUMAN	Ras suppressor protein 1 OS=Homo sapiens GN=RSU1 PE=1 SV=3	HUMAN	3
540	2.34	17.95	68.52	51.85	51.85	sp|P01610|KV118_HUMAN	Ig kappa chain V-I region WEA OS=Homo sapiens PE=1 SV=1	HUMAN	107
541	2.32	2.35	43.03	8.902	5.045	sp|P10644-2|KAP0_HUMAN	Isoform 2 of cAMP-dependent protein kinase type I-alpha regulatory subunit OS=Homo sapiens GN=PRKAR1A	HUMAN	1
542	2.31	4.43	59.83	12.14	8.382	sp|P04083|ANXA1_HUMAN	Annexin A1 OS=Homo sapiens GN=ANXA1 PE=1 SV=2	HUMAN	3
543	2.31	2.34	49.21	15.34	11.64	sp|Q99497|PARK7_HUMAN	Protein DJ-1 OS=Homo sapiens GN=PARK7 PE=1 SV=2	HUMAN	4
544	2.31	2.33	25.42	7.721	4.331	sp|P26599|PTBP1_HUMAN	Polypyrimidine tract-binding protein 1 OS=Homo sapiens GN=PTBP1 PE=1 SV=1	HUMAN	1
545	2.31	2.32	50.44	20.61	7.018	sp|Q8TBF2-8|PGFS_HUMAN	Isoform 8 of Prostamide/prostaglandin F synthase OS=Homo sapiens GN=FAM213B	HUMAN	2
546	2.3	23.58	70.13	41.61	35.57	sp|P12236|ADT3_HUMAN	ADP/ATP translocase 3 OS=Homo sapiens GN=SLC25A6 PE=1 SV=4	HUMAN	25
547	2.3	2.34	33.2	3.734	1.867	sp|P11182|ODB2_HUMAN	Lipoamide acyltransferase component of branched-chain alpha-keto acid dehydrogenase complex, mitochondrial OS=Homo sapiens GN=DBT PE=1 SV=3	HUMAN	1
548	2.29	2.36	25.64	8.475	1.907	sp|Q9Y646|CBPQ_HUMAN	Carboxypeptidase Q OS=Homo sapiens GN=CPQ PE=1 SV=1	HUMAN	1
549	2.28	2.42	31.94	3.23	1.077	sp|Q15063|POSTN_HUMAN	Periostin OS=Homo sapiens GN=POSTN PE=1 SV=2	HUMAN	1
550	2.27	2.33	31.55	8.929	5.357	sp|P30049|ATPD_HUMAN	ATP synthase subunit delta, mitochondrial OS=Homo sapiens GN=ATP5D PE=1 SV=2	HUMAN	2
551	2.27	2.32	35.76	12.03	6.646	sp|P15121|ALDR_HUMAN	Aldose reductase OS=Homo sapiens GN=AKR1B1 PE=1 SV=3	HUMAN	3
552	2.26	6.41	61.48	18.73	12.01	sp|Q9Y277|VDAC3_HUMAN	Voltage-dependent anion-selective channel protein 3 OS=Homo sapiens GN=VDAC3 PE=1 SV=1	HUMAN	5
553	2.25	2.35	60.48	10.08	5.242	sp|Q15056|IF4H_HUMAN	Eukaryotic translation initiation factor 4H OS=Homo sapiens GN=EIF4H PE=1 SV=5	HUMAN	1
554	2.24	23.18	91.74	85.32	68.81	sp|P04206|KV307_HUMAN	Ig kappa chain V-III region GOL OS=Homo sapiens PE=1 SV=1	HUMAN	55
555	2.23	2.58	37.03	4.731	3.915	sp|O15354|GPR37_HUMAN	Prosaposin receptor GPR37 OS=Homo sapiens GN=GPR37 PE=1 SV=2	HUMAN	2
556	2.22	2.23	41.59	10.03	5.31	sp|P07858|CATB_HUMAN	Cathepsin B OS=Homo sapiens GN=CTSB PE=1 SV=3	HUMAN	1
557	2.21	2.27	37.48	2.915	1.089	sp|P24043|LAMA2_HUMAN	Laminin subunit alpha-2 OS=Homo sapiens GN=LAMA2 PE=1 SV=4	HUMAN	3
558	2.21	2.25	40.5	6.966	2.243	sp|Q8N475|FSTL5_HUMAN	Follistatin-related protein 5 OS=Homo sapiens GN=FSTL5 PE=2 SV=2	HUMAN	1
559	2.2	2.2	32.21	5.053	2.105	sp|P06858|LIPL_HUMAN	Lipoprotein lipase OS=Homo sapiens GN=LPL PE=1 SV=1	HUMAN	1
560	2.18	3.27	41.03	6.25	5.571	sp|P51659|DHB4_HUMAN	Peroxisomal multifunctional enzyme type 2 OS=Homo sapiens GN=HSD17B4 PE=1 SV=3	HUMAN	3
561	2.18	2.2	34.61	4.14	1.38	sp|Q86UX2|ITIH5_HUMAN	Inter-alpha-trypsin inhibitor heavy chain H5 OS=Homo sapiens GN=ITIH5 PE=2 SV=2	HUMAN	1
562	2.16	2.25	24.22	9.064	4.606	sp|Q6EMK4|VASN_HUMAN	Vasorin OS=Homo sapiens GN=VASN PE=1 SV=1	HUMAN	2
563	2.16	2.23	52.81	11.8	7.865	sp|P62913|RL11_HUMAN	60S ribosomal protein L11 OS=Homo sapiens GN=RPL11 PE=1 SV=2	HUMAN	1
564	2.15	2.17	66.67	48.65	15.32	sp|P01699|LV101_HUMAN	Ig lambda chain V-I region VOR OS=Homo sapiens PE=1 SV=1	HUMAN	9
565	2.15	2.16	36.57	11.57	11.57	sp|P62826|RAN_HUMAN	GTP-binding nuclear protein Ran OS=Homo sapiens GN=RAN PE=1 SV=3	HUMAN	2
566	2.15	2.15	58.33	53.7	36.11	sp|P01714|LV301_HUMAN	Ig lambda chain V-III region SH OS=Homo sapiens PE=1 SV=1	HUMAN	2
567	2.13	2.14	47.09	13.57	9.418	sp|Q16769|QPCT_HUMAN	Glutaminyl-peptide cyclotransferase OS=Homo sapiens GN=QPCT PE=1 SV=1	HUMAN	2
568	2.12	4.74	29.8	4.982	3.623	sp|Q9BSJ8|ESYT1_HUMAN	Extended synaptotagmin-1 OS=Homo sapiens GN=ESYT1 PE=1 SV=1	HUMAN	5
569	2.12	2.13	47.73	3.474	2.115	sp|O00571|DDX3X_HUMAN	ATP-dependent RNA helicase DDX3X OS=Homo sapiens GN=DDX3X PE=1 SV=3	HUMAN	1
570	2.11	5.22	45.02	3.319	1.881	sp|P49736|MCM2_HUMAN	DNA replication licensing factor MCM2 OS=Homo sapiens GN=MCM2 PE=1 SV=4	HUMAN	3
571	2.11	2.72	38.07	6.853	4.569	sp|P61160|ARP2_HUMAN	Actin-related protein 2 OS=Homo sapiens GN=ACTR2 PE=1 SV=1	HUMAN	3
572	2.11	2.19	50.89	18.75	9.821	sp|Q9H0P0|5NT3A_HUMAN	Cytosolic 5'-nucleotidase 3A OS=Homo sapiens GN=NT5C3A PE=1 SV=3	HUMAN	2
573	2.11	2.19	28.88	5.28	3.416	sp|P05089|ARGI1_HUMAN	Arginase-1 OS=Homo sapiens GN=ARG1 PE=1 SV=2	HUMAN	1
574	2.11	2.15	28.17	2.418	1.572	sp|Q9BXP8-2|PAPP2_HUMAN	Isoform 2 of Pappalysin-2 OS=Homo sapiens GN=PAPPA2	HUMAN	1
575	2.1	14.85	86.11	76.85	51.85	sp|P01619|KV301_HUMAN	Ig kappa chain V-III region B6 OS=Homo sapiens PE=1 SV=1	HUMAN	33
576	2.1	4.17	41.6	5.149	2.033	sp|Q9NRK6|ABCBA_HUMAN	ATP-binding cassette sub-family B member 10, mitochondrial OS=Homo sapiens GN=ABCB10 PE=1 SV=2	HUMAN	2
577	2.1	2.96	41.44	3.383	1.184	sp|O15020-2|SPTN2_HUMAN	Isoform 2 of Spectrin beta chain, non-erythrocytic 2 OS=Homo sapiens GN=SPTBN2	HUMAN	4
578	2.1	2.19	45.31	8.467	3.89	sp|Q16181|SEPT7_HUMAN	Septin-7 OS=Homo sapiens GN=SEPT7 PE=1 SV=2	HUMAN	1
579	2.1	2.11	50	24.44	16.67	sp|P06703|S10A6_HUMAN	Protein S100-A6 OS=Homo sapiens GN=S100A6 PE=1 SV=1	HUMAN	2
580	2.1	2.1	21.01	1.408	0.7042	sp|Q7RTX0|TS1R3_HUMAN	Taste receptor type 1 member 3 OS=Homo sapiens GN=TAS1R3 PE=1 SV=2	HUMAN	1
581	2.09	18.5	93.15	54.44	37.5	sp|P06753-6|TPM3_HUMAN	Isoform 6 of Tropomyosin alpha-3 chain OS=Homo sapiens GN=TPM3	HUMAN	18
582	2.09	4.26	43.51	6.239	4.722	sp|Q06124-2|PTN11_HUMAN	Isoform 2 of Tyrosine-protein phosphatase non-receptor type 11 OS=Homo sapiens GN=PTPN11	HUMAN	3
583	2.09	4.2	40.41	6.452	3.056	sp|P30153|2AAA_HUMAN	Serine/threonine-protein phosphatase 2A 65 kDa regulatory subunit A alpha isoform OS=Homo sapiens GN=PPP2R1A PE=1 SV=4	HUMAN	2
584	2.09	3.91	31.03	8.138	3.724	sp|Q96RQ3|MCCA_HUMAN	Methylcrotonoyl-CoA carboxylase subunit alpha, mitochondrial OS=Homo sapiens GN=MCCC1 PE=1 SV=3	HUMAN	3
585	2.09	2.2	30.78	5.905	0.7538	sp|Q96QK1|VPS35_HUMAN	Vacuolar protein sorting-associated protein 35 OS=Homo sapiens GN=VPS35 PE=1 SV=2	HUMAN	1
586	2.09	2.14	54.27	6.467	2.54	sp|P35998|PRS7_HUMAN	26S protease regulatory subunit 7 OS=Homo sapiens GN=PSMC2 PE=1 SV=3	HUMAN	1
587	2.09	2.09	33.33	18.14	7.353	sp|P52565|GDIR1_HUMAN	Rho GDP-dissociation inhibitor 1 OS=Homo sapiens GN=ARHGDIA PE=1 SV=3	HUMAN	3
588	2.08	6.3	43.75	9.491	5.093	sp|Q96I99|SUCB2_HUMAN	Succinyl-CoA ligase [GDP-forming] subunit beta, mitochondrial OS=Homo sapiens GN=SUCLG2 PE=1 SV=2	HUMAN	3
589	2.08	4.72	39.14	1.584	0.6643	RRRRRsp|Q5T5U3|RHG21_HUMAN	REVERSED Rho GTPase-activating protein 21 OS=Homo sapiens GN=ARHGAP21 PE=1 SV=1	HUMAN	3
590	2.08	2.19	37.07	10.04	3.089	sp|Q9H0R4|HDHD2_HUMAN	Haloacid dehalogenase-like hydrolase domain-containing protein 2 OS=Homo sapiens GN=HDHD2 PE=1 SV=1	HUMAN	1
591	2.08	2.18	31.02	1.292	0.4039	sp|Q9UPW5-3|CBPC1_HUMAN	Isoform 3 of Cytosolic carboxypeptidase 1 OS=Homo sapiens GN=AGTPBP1	HUMAN	1
592	2.08	2.18	31.46	10.11	2.472	sp|P50395|GDIB_HUMAN	Rab GDP dissociation inhibitor beta OS=Homo sapiens GN=GDI2 PE=1 SV=2	HUMAN	2
593	2.08	2.09	40.23	6.126	1.49	sp|Q16798|MAON_HUMAN	NADP-dependent malic enzyme, mitochondrial OS=Homo sapiens GN=ME3 PE=2 SV=2	HUMAN	1
594	2.07	2.53	39.79	0.8854	0.466	sp|P49750-4|YLPM1_HUMAN	Isoform 4 of YLP motif-containing protein 1 OS=Homo sapiens GN=YLPM1	HUMAN	2
595	2.07	2.13	43.89	2.342	1.222	sp|O60237|MYPT2_HUMAN	Protein phosphatase 1 regulatory subunit 12B OS=Homo sapiens GN=PPP1R12B PE=1 SV=2	HUMAN	1
596	2.07	2.13	34.93	2.938	1.741	sp|P55786|PSA_HUMAN	Puromycin-sensitive aminopeptidase OS=Homo sapiens GN=NPEPPS PE=1 SV=2	HUMAN	1
597	2.07	2.13	33.72	4.891	2.574	sp|Q99728|BARD1_HUMAN	BRCA1-associated RING domain protein 1 OS=Homo sapiens GN=BARD1 PE=1 SV=2	HUMAN	2
598	2.07	2.13	31.6	5.537	3.909	sp|Q96AG4|LRC59_HUMAN	Leucine-rich repeat-containing protein 59 OS=Homo sapiens GN=LRRC59 PE=1 SV=1	HUMAN	1
599	2.07	2.08	23.34	5.102	1.658	sp|P33151|CADH5_HUMAN	Cadherin-5 OS=Homo sapiens GN=CDH5 PE=1 SV=5	HUMAN	1
600	2.07	2.07	49.1	4.301	2.509	sp|Q14192|FHL2_HUMAN	Four and a half LIM domains protein 2 OS=Homo sapiens GN=FHL2 PE=1 SV=3	HUMAN	1
601	2.07	2.07	36.39	11.15	6.557	sp|Q9UJJ9|GNPTG_HUMAN	N-acetylglucosamine-1-phosphotransferase subunit gamma OS=Homo sapiens GN=GNPTG PE=1 SV=1	HUMAN	1
602	2.06	5.02	45.22	3.652	0.8521	sp|Q99996-4|AKAP9_HUMAN	Isoform 4 of A-kinase anchor protein 9 OS=Homo sapiens GN=AKAP9	HUMAN	4
603	2.06	4.14	25.63	3.069	1.264	sp|P09603|CSF1_HUMAN	Macrophage colony-stimulating factor 1 OS=Homo sapiens GN=CSF1 PE=1 SV=2	HUMAN	2
604	2.06	4	53.06	18.37	18.37	sp|O43676|NDUB3_HUMAN	NADH dehydrogenase [ubiquinone] 1 beta subcomplex subunit 3 OS=Homo sapiens GN=NDUFB3 PE=1 SV=3	HUMAN	2
605	2.06	2.13	43.06	3.175	2.183	sp|P34897|GLYM_HUMAN	Serine hydroxymethyltransferase, mitochondrial OS=Homo sapiens GN=SHMT2 PE=1 SV=3	HUMAN	1
606	2.06	2.11	44.34	7.12	4.531	sp|P67775|PP2AA_HUMAN	Serine/threonine-protein phosphatase 2A catalytic subunit alpha isoform OS=Homo sapiens GN=PPP2CA PE=1 SV=1	HUMAN	1
607	2.06	2.07	53.25	8.72	6.308	sp|P05166|PCCB_HUMAN	Propionyl-CoA carboxylase beta chain, mitochondrial OS=Homo sapiens GN=PCCB PE=1 SV=3	HUMAN	2
608	2.05	60.4	62.25	27.39	19.08	sp|Q9Y623|MYH4_HUMAN	Myosin-4 OS=Homo sapiens GN=MYH4 PE=1 SV=2	HUMAN	71
609	2.05	4.09	20.38	3.374	1.754	sp|Q15003|CND2_HUMAN	Condensin complex subunit 2 OS=Homo sapiens GN=NCAPH PE=1 SV=3	HUMAN	3
610	2.05	2.2	34.45	7.927	4.878	sp|Q9UBQ7|GRHPR_HUMAN	Glyoxylate reductase/hydroxypyruvate reductase OS=Homo sapiens GN=GRHPR PE=1 SV=1	HUMAN	1
611	2.05	2.1	34.89	3.043	2.028	sp|Q16658|FSCN1_HUMAN	Fascin OS=Homo sapiens GN=FSCN1 PE=1 SV=3	HUMAN	1
612	2.05	2.09	33.93	2.97	1.26	RRRRRsp|Q13753-2|LAMC2_HUMAN	REVERSED Isoform Short of Laminin subunit gamma-2 OS=Homo sapiens GN=LAMC2	HUMAN	2
613	2.05	2.07	32.46	4.019	4.019	sp|P29692-2|EF1D_HUMAN	Isoform 2 of Elongation factor 1-delta OS=Homo sapiens GN=EEF1D	HUMAN	2
614	2.05	2.06	31.62	7.46	2.842	sp|P30038|AL4A1_HUMAN	Delta-1-pyrroline-5-carboxylate dehydrogenase, mitochondrial OS=Homo sapiens GN=ALDH4A1 PE=1 SV=3	HUMAN	2
615	2.04	4.07	39.72	2.621	1.655	sp|Q8NEP3|DAAF1_HUMAN	Dynein assembly factor 1, axonemal OS=Homo sapiens GN=DNAAF1 PE=1 SV=5	HUMAN	2
616	2.04	2.44	29.56	4.648	3.576	sp|Q99435-2|NELL2_HUMAN	Isoform 2 of Protein kinase C-binding protein NELL2 OS=Homo sapiens GN=NELL2	HUMAN	2
617	2.04	2.12	37.12	1.407	0.5277	sp|P78524|ST5_HUMAN	Suppression of tumorigenicity 5 protein OS=Homo sapiens GN=ST5 PE=1 SV=3	HUMAN	1
618	2.04	2.1	30.19	2.186	1.639	sp|P00488|F13A_HUMAN	Coagulation factor XIII A chain OS=Homo sapiens GN=F13A1 PE=1 SV=4	HUMAN	1
619	2.04	2.07	47.37	4.762	1.504	RRRRRsp|Q8N4Y2|EFC4A_HUMAN	REVERSED EF-hand calcium-binding domain-containing protein 4A OS=Homo sapiens GN=CRACR2B PE=2 SV=3	HUMAN	1
620	2.04	2.07	41.25	2.671	2.671	sp|P37837|TALDO_HUMAN	Transaldolase OS=Homo sapiens GN=TALDO1 PE=1 SV=2	HUMAN	1
621	2.04	2.05	42.88	5.313	4.554	sp|P04040|CATA_HUMAN	Catalase OS=Homo sapiens GN=CAT PE=1 SV=3	HUMAN	2
622	2.04	2.05	39.73	6.575	3.836	sp|P10314|1A32_HUMAN	HLA class I histocompatibility antigen, A-32 alpha chain OS=Homo sapiens GN=HLA-A PE=1 SV=2	HUMAN	1
623	2.04	2.05	44.75	7.458	3.729	sp|Q96HF1|SFRP2_HUMAN	Secreted frizzled-related protein 2 OS=Homo sapiens GN=SFRP2 PE=1 SV=2	HUMAN	1
624	2.04	2.05	48.98	12.24	8.844	sp|P34096|RNAS4_HUMAN	Ribonuclease 4 OS=Homo sapiens GN=RNASE4 PE=1 SV=3	HUMAN	1
625	2.04	2.04	55.63	17.22	8.609	sp|P62263|RS14_HUMAN	40S ribosomal protein S14 OS=Homo sapiens GN=RPS14 PE=1 SV=3	HUMAN	1
626	2.04	2.04	46.74	15.22	12.5	sp|P62834|RAP1A_HUMAN	Ras-related protein Rap-1A OS=Homo sapiens GN=RAP1A PE=1 SV=1	HUMAN	2
627	2.04	2.04	17.96	6.939	3.673	sp|P02747|C1QC_HUMAN	Complement C1q subcomponent subunit C OS=Homo sapiens GN=C1QC PE=1 SV=3	HUMAN	1
628	2.03	11.11	53.36	26.88	26.88	sp|P15259|PGAM2_HUMAN	Phosphoglycerate mutase 2 OS=Homo sapiens GN=PGAM2 PE=1 SV=3	HUMAN	9
629	2.03	4.11	42.08	4.416	2.208	sp|Q96RP9-2|EFGM_HUMAN	Isoform 2 of Elongation factor G, mitochondrial OS=Homo sapiens GN=GFM1	HUMAN	2
630	2.03	4.06	42.86	1.839	1.839	sp|P23246|SFPQ_HUMAN	Splicing factor, proline- and glutamine-rich OS=Homo sapiens GN=SFPQ PE=1 SV=2	HUMAN	2
631	2.03	4.04	23.69	1.786	1.786	sp|P80108|PHLD_HUMAN	Phosphatidylinositol-glycan-specific phospholipase D OS=Homo sapiens GN=GPLD1 PE=1 SV=3	HUMAN	2
632	2.03	2.07	46.04	3.315	1.842	sp|P31948|STIP1_HUMAN	Stress-induced-phosphoprotein 1 OS=Homo sapiens GN=STIP1 PE=1 SV=1	HUMAN	1
633	2.03	2.06	23.23	1.464	0.8912	sp|O60469-2|DSCAM_HUMAN	Isoform Short of Down syndrome cell adhesion molecule OS=Homo sapiens GN=DSCAM	HUMAN	2
634	2.03	2.05	41.18	1.872	1.872	sp|Q9NPI8|FANCF_HUMAN	Fanconi anemia group F protein OS=Homo sapiens GN=FANCF PE=1 SV=1	HUMAN	1
635	2.03	2.05	53.95	15.79	7.237	sp|Q9Y3D6|FIS1_HUMAN	Mitochondrial fission 1 protein OS=Homo sapiens GN=FIS1 PE=1 SV=2	HUMAN	1
636	2.03	2.04	45.65	3.303	3.303	sp|A6NHQ2|FBLL1_HUMAN	rRNA/tRNA 2'-O-methyltransferase fibrillarin-like protein 1 OS=Homo sapiens GN=FBLL1 PE=3 SV=1	HUMAN	1
637	2.03	2.03	20.57	2	2	sp|P46976|GLYG_HUMAN	Glycogenin-1 OS=Homo sapiens GN=GYG1 PE=1 SV=4	HUMAN	1
638	2.03	2.03	26.98	5.556	5.556	sp|P01814|HV201_HUMAN	Ig heavy chain V-II region OU OS=Homo sapiens PE=1 SV=1	HUMAN	1
639	2.02	8.26	77.34	75.78	54.69	sp|P06311|KV311_HUMAN	Ig kappa chain V-III region IARC/BL41 OS=Homo sapiens PE=1 SV=1	HUMAN	10
640	2.02	6.1	30.52	2.069	1.109	sp|O60503|ADCY9_HUMAN	Adenylate cyclase type 9 OS=Homo sapiens GN=ADCY9 PE=1 SV=4	HUMAN	3
641	2.02	5.45	52.19	12.6	5.656	sp|P62333|PRS10_HUMAN	26S protease regulatory subunit 10B OS=Homo sapiens GN=PSMC6 PE=1 SV=1	HUMAN	3
642	2.02	4.39	27.03	1.669	0.7949	sp|Q96PY6|NEK1_HUMAN	Serine/threonine-protein kinase Nek1 OS=Homo sapiens GN=NEK1 PE=1 SV=2	HUMAN	2
643	2.02	4.12	29.75	3.202	2.376	sp|P49588|SYAC_HUMAN	Alanine--tRNA ligase, cytoplasmic OS=Homo sapiens GN=AARS PE=1 SV=2	HUMAN	3
644	2.02	4.07	39.88	8.333	4.762	sp|Q12904-2|AIMP1_HUMAN	Isoform 2 of Aminoacyl tRNA synthase complex-interacting multifunctional protein 1 OS=Homo sapiens GN=AIMP1	HUMAN	2
645	2.02	4.03	40.7	1.106	1.106	sp|Q86UU1-3|PHLB1_HUMAN	Isoform 3 of Pleckstrin homology-like domain family B member 1 OS=Homo sapiens GN=PHLDB1	HUMAN	2
646	2.02	2.31	35.08	8.923	7.385	sp|P14550|AK1A1_HUMAN	Alcohol dehydrogenase [NADP(+)] OS=Homo sapiens GN=AKR1A1 PE=1 SV=3	HUMAN	3
647	2.02	2.12	31.05	1.709	0.7597	sp|Q8N157-2|AHI1_HUMAN	Isoform 2 of Jouberin OS=Homo sapiens GN=AHI1	HUMAN	1
648	2.02	2.08	38.79	8.411	6.075	sp|P27635|RL10_HUMAN	60S ribosomal protein L10 OS=Homo sapiens GN=RPL10 PE=1 SV=4	HUMAN	1
649	2.02	2.05	39.65	1.362	0.5238	sp|O14513|NCKP5_HUMAN	Nck-associated protein 5 OS=Homo sapiens GN=NCKAP5 PE=1 SV=2	HUMAN	1
650	2.02	2.05	44.06	1.579	0.4988	sp|Q13402-4|MYO7A_HUMAN	Isoform 4 of Unconventional myosin-VIIa OS=Homo sapiens GN=MYO7A	HUMAN	1
651	2.02	2.05	30.79	2.546	2.546	sp|P23526|SAHH_HUMAN	Adenosylhomocysteinase OS=Homo sapiens GN=AHCY PE=1 SV=4	HUMAN	1
652	2.02	2.04	30.4	1.42	0.947	sp|Q9H3R0|KDM4C_HUMAN	Lysine-specific demethylase 4C OS=Homo sapiens GN=KDM4C PE=1 SV=2	HUMAN	1
653	2.02	2.04	40.56	3.38	3.38	sp|Q14103|HNRPD_HUMAN	Heterogeneous nuclear ribonucleoprotein D0 OS=Homo sapiens GN=HNRNPD PE=1 SV=1	HUMAN	1
654	2.02	2.04	37.59	4.511	3.258	sp|O14958|CASQ2_HUMAN	Calsequestrin-2 OS=Homo sapiens GN=CASQ2 PE=1 SV=2	HUMAN	1
655	2.02	2.04	51.79	39.29	21.43	sp|O14957|QCR10_HUMAN	Cytochrome b-c1 complex subunit 10 OS=Homo sapiens GN=UQCR11 PE=2 SV=1	HUMAN	1
656	2.02	2.03	36.4	4.532	1.023	sp|Q14195-2|DPYL3_HUMAN	Isoform LCRMP-4 of Dihydropyrimidinase-related protein 3 OS=Homo sapiens GN=DPYSL3	HUMAN	1
657	2.02	2.03	39.96	2.19	2.19	sp|Q9BYV6|TRI55_HUMAN	Tripartite motif-containing protein 55 OS=Homo sapiens GN=TRIM55 PE=1 SV=2	HUMAN	1
658	2.02	2.03	32.58	4.494	3.146	sp|P26572|MGAT1_HUMAN	Alpha-1,3-mannosyl-glycoprotein 2-beta-N-acetylglucosaminyltransferase OS=Homo sapiens GN=MGAT1 PE=2 SV=2	HUMAN	1
659	2.02	2.03	35.08	3.226	3.226	sp|Q9UII6-4|DS13B_HUMAN	Isoform 4 of Dual specificity protein phosphatase 13 isoform B OS=Homo sapiens GN=DUSP13	HUMAN	1
660	2.02	2.03	38.67	16	16	sp|P09669|COX6C_HUMAN	Cytochrome c oxidase subunit 6C OS=Homo sapiens GN=COX6C PE=1 SV=2	HUMAN	2
661	2.02	2.02	30.16	1.361	1.361	sp|Q86UN2|R4RL1_HUMAN	Reticulon-4 receptor-like 1 OS=Homo sapiens GN=RTN4RL1 PE=2 SV=1	HUMAN	1
662	2.02	2.02	35.85	7.547	7.547	sp|P01591|IGJ_HUMAN	Immunoglobulin J chain OS=Homo sapiens GN=IGJ PE=1 SV=4	HUMAN	1
663	2.01	52.73	61.6	24.74	15.31	sp|P11055|MYH3_HUMAN	Myosin-3 OS=Homo sapiens GN=MYH3 PE=1 SV=3	HUMAN	61
664	2.01	26	81.22	49.8	35.51	sp|P09493-5|TPM1_HUMAN	Isoform 5 of Tropomyosin alpha-1 chain OS=Homo sapiens GN=TPM1	HUMAN	20
665	2.01	8.34	52.27	8.807	5.824	sp|Q12931|TRAP1_HUMAN	Heat shock protein 75 kDa, mitochondrial OS=Homo sapiens GN=TRAP1 PE=1 SV=3	HUMAN	5
666	2.01	6.11	45.88	4.733	3.704	sp|Q9UNF0|PACN2_HUMAN	Protein kinase C and casein kinase substrate in neurons protein 2 OS=Homo sapiens GN=PACSIN2 PE=1 SV=2	HUMAN	3
667	2.01	4.13	35.08	1.86	1.437	sp|Q99550|MPP9_HUMAN	M-phase phosphoprotein 9 OS=Homo sapiens GN=MPHOSPH9 PE=1 SV=4	HUMAN	2
668	2.01	4.09	35.73	5.482	1.89	sp|Q8NEF3-2|CC112_HUMAN	Isoform 2 of Coiled-coil domain-containing protein 112 OS=Homo sapiens GN=CCDC112	HUMAN	2
669	2.01	4.03	41.04	4.245	4.245	sp|P09110|THIK_HUMAN	3-ketoacyl-CoA thiolase, peroxisomal OS=Homo sapiens GN=ACAA1 PE=1 SV=2	HUMAN	2
670	2.01	4.01	29.79	3.835	3.835	sp|Q9UH36|SRR1L_HUMAN	SRR1-like protein OS=Homo sapiens GN=SRRD PE=2 SV=1	HUMAN	2
671	2.01	2.15	62.26	13.21	10.38	sp|P68036-3|UB2L3_HUMAN	Isoform 3 of Ubiquitin-conjugating enzyme E2 L3 OS=Homo sapiens GN=UBE2L3	HUMAN	2
672	2.01	2.13	49.85	7.122	3.561	sp|Q9UDY4|DNJB4_HUMAN	DnaJ homolog subfamily B member 4 OS=Homo sapiens GN=DNAJB4 PE=1 SV=1	HUMAN	1
673	2.01	2.12	38.02	1.853	0.6466	sp|Q9NSI6|BRWD1_HUMAN	Bromodomain and WD repeat-containing protein 1 OS=Homo sapiens GN=BRWD1 PE=1 SV=4	HUMAN	2
674	2.01	2.11	33.42	0.933	0.5937	sp|Q6ZRV2|FA83H_HUMAN	Protein FAM83H OS=Homo sapiens GN=FAM83H PE=1 SV=3	HUMAN	1
675	2.01	2.09	27.02	1.044	0.2611	sp|Q9Y3R5|DOP2_HUMAN	Protein dopey-2 OS=Homo sapiens GN=DOPEY2 PE=1 SV=5	HUMAN	1
676	2.01	2.09	27.51	4.554	3.605	sp|O95747|OXSR1_HUMAN	Serine/threonine-protein kinase OSR1 OS=Homo sapiens GN=OXSR1 PE=1 SV=1	HUMAN	1
677	2.01	2.07	45.8	4.835	3.562	sp|Q99536|VAT1_HUMAN	Synaptic vesicle membrane protein VAT-1 homolog OS=Homo sapiens GN=VAT1 PE=1 SV=2	HUMAN	1
678	2.01	2.07	26.41	4.359	3.077	sp|Q8IW45-2|NNRD_HUMAN	Isoform 2 of ATP-dependent (S)-NAD(P)H-hydrate dehydratase OS=Homo sapiens GN=CARKD	HUMAN	1
679	2.01	2.05	39.98	3.593	0.4587	sp|Q86UK5|LBN_HUMAN	Limbin OS=Homo sapiens GN=EVC2 PE=1 SV=1	HUMAN	1
680	2.01	2.05	54.38	7.865	4.045	sp|Q6PCB0|VWA1_HUMAN	von Willebrand factor A domain-containing protein 1 OS=Homo sapiens GN=VWA1 PE=2 SV=1	HUMAN	1
681	2.01	2.05	52.06	9.794	3.608	sp|P46781|RS9_HUMAN	40S ribosomal protein S9 OS=Homo sapiens GN=RPS9 PE=1 SV=3	HUMAN	1
682	2.01	2.05	31.76	5.975	3.459	sp|Q10588|BST1_HUMAN	ADP-ribosyl cyclase/cyclic ADP-ribose hydrolase 2 OS=Homo sapiens GN=BST1 PE=1 SV=2	HUMAN	1
683	2.01	2.04	23.78	1.106	1.106	sp|P07996-2|TSP1_HUMAN	Isoform 2 of Thrombospondin-1 OS=Homo sapiens GN=THBS1	HUMAN	1
684	2.01	2.03	31.65	0.9017	0.9017	sp|O95428-4|PPN_HUMAN	Isoform 4 of Papilin OS=Homo sapiens GN=PAPLN	HUMAN	1
685	2.01	2.03	56.37	4.953	3.774	sp|Q9UKS6|PACN3_HUMAN	Protein kinase C and casein kinase substrate in neurons protein 3 OS=Homo sapiens GN=PACSIN3 PE=1 SV=2	HUMAN	1
686	2.01	2.03	26.73	3.135	1.485	sp|O15321|TM9S1_HUMAN	Transmembrane 9 superfamily member 1 OS=Homo sapiens GN=TM9SF1 PE=2 SV=2	HUMAN	1
687	2.01	2.03	47.1	7.742	7.742	sp|P05230|FGF1_HUMAN	Fibroblast growth factor 1 OS=Homo sapiens GN=FGF1 PE=1 SV=1	HUMAN	1
688	2.01	2.02	35.67	3.501	3.501	sp|Q9BU40-5|CRDL1_HUMAN	Isoform 5 of Chordin-like protein 1 OS=Homo sapiens GN=CHRDL1	HUMAN	1
689	2.01	2.02	25.81	6.301	4.268	sp|Q9UHL4|DPP2_HUMAN	Dipeptidyl peptidase 2 OS=Homo sapiens GN=DPP7 PE=1 SV=3	HUMAN	2
690	2.01	2.02	38.85	6.115	6.115	sp|Q9BTZ2|DHRS4_HUMAN	Dehydrogenase/reductase SDR family member 4 OS=Homo sapiens GN=DHRS4 PE=1 SV=3	HUMAN	1
691	2.01	2.02	25.79	5.109	3.65	sp|Q16654|PDK4_HUMAN	[Pyruvate dehydrogenase (acetyl-transferring)] kinase isozyme 4, mitochondrial OS=Homo sapiens GN=PDK4 PE=1 SV=1	HUMAN	1
692	2.01	2.02	46.27	2.687	2.687	sp|P27361-2|MK03_HUMAN	Isoform 2 of Mitogen-activated protein kinase 3 OS=Homo sapiens GN=MAPK3	HUMAN	1
693	2.01	2.02	27.6	2.374	2.374	sp|Q9UG22|GIMA2_HUMAN	GTPase IMAP family member 2 OS=Homo sapiens GN=GIMAP2 PE=1 SV=2	HUMAN	1
694	2.01	2.01	27.95	0.8704	0.3385	sp|O14497-2|ARI1A_HUMAN	Isoform 2 of AT-rich interactive domain-containing protein 1A OS=Homo sapiens GN=ARID1A	HUMAN	1
695	2.01	2.01	51.3	2.865	2.865	sp|Q5T9C2|F102A_HUMAN	Protein FAM102A OS=Homo sapiens GN=FAM102A PE=2 SV=2	HUMAN	1
696	2.01	2.01	44.4	15.77	8.299	sp|P20618|PSB1_HUMAN	Proteasome subunit beta type-1 OS=Homo sapiens GN=PSMB1 PE=1 SV=2	HUMAN	1
697	2.01	2.01	26.35	4.816	4.816	sp|Q8WUA8|TSK_HUMAN	Tsukushin OS=Homo sapiens GN=TSKU PE=2 SV=3	HUMAN	1
698	2.01	2.01	54.73	12.16	12.16	sp|Q04837|SSBP_HUMAN	Single-stranded DNA-binding protein, mitochondrial OS=Homo sapiens GN=SSBP1 PE=1 SV=1	HUMAN	1
699	2.01	2.01	32.68	3.113	3.113	RRRRRsp|P20783|NTF3_HUMAN	REVERSED Neurotrophin-3 OS=Homo sapiens GN=NTF3 PE=1 SV=1	HUMAN	1
700	2.01	2.01	58.54	26.83	26.83	sp|O14949|QCR8_HUMAN	Cytochrome b-c1 complex subunit 8 OS=Homo sapiens GN=UQCRQ PE=1 SV=4	HUMAN	3
701	2.01	2.01	36.77	6.726	6.726	sp|Q9BYJ0|FGFP2_HUMAN	Fibroblast growth factor-binding protein 2 OS=Homo sapiens GN=FGFBP2 PE=1 SV=1	HUMAN	1
702	2	15.72	77.44	77.44	59.4	sp|P06313|KV403_HUMAN	Ig kappa chain V-IV region JI OS=Homo sapiens PE=4 SV=1	HUMAN	40
703	2	14.06	79.82	71.93	64.04	sp|P01763|HV302_HUMAN	Ig heavy chain V-III region WEA OS=Homo sapiens PE=1 SV=1	HUMAN	51
704	2	8.87	63.25	63.25	56.41	sp|P06309|KV205_HUMAN	Ig kappa chain V-II region GM607 (Fragment) OS=Homo sapiens PE=4 SV=1	HUMAN	23
705	2	8.28	88.24	57.98	41.18	sp|P01775|HV314_HUMAN	Ig heavy chain V-III region LAY OS=Homo sapiens PE=1 SV=1	HUMAN	13
706	2	7.66	69.07	35.57	34.54	sp|P05976|MYL1_HUMAN	Myosin light chain 1/3, skeletal muscle isoform OS=Homo sapiens GN=MYL1 PE=1 SV=3	HUMAN	21
707	2	5.56	35.25	11.53	11.53	sp|Q9H4B7|TBB1_HUMAN	Tubulin beta-1 chain OS=Homo sapiens GN=TUBB1 PE=1 SV=1	HUMAN	5
708	2	4.98	46.49	5.848	5.848	sp|Q9GZY8|MFF_HUMAN	Mitochondrial fission factor OS=Homo sapiens GN=MFF PE=1 SV=1	HUMAN	3
709	2	4.53	26.63	1.989	1.705	sp|Q92859-3|NEO1_HUMAN	Isoform 3 of Neogenin OS=Homo sapiens GN=NEO1	HUMAN	3
710	2	4.08	31.08	6.988	6.988	sp|Q15120-2|PDK3_HUMAN	Isoform 2 of [Pyruvate dehydrogenase (acetyl-transferring)] kinase isozyme 3, mitochondrial OS=Homo sapiens GN=PDK3	HUMAN	2
711	2	4.03	35.27	9.662	9.662	sp|P22492|H1T_HUMAN	Histone H1t OS=Homo sapiens GN=HIST1H1T PE=2 SV=4	HUMAN	2
712	2	4.02	43.6	9.884	9.884	sp|P13693|TCTP_HUMAN	Translationally-controlled tumor protein OS=Homo sapiens GN=TPT1 PE=1 SV=1	HUMAN	2
713	2	4.01	58.41	38.94	17.7	sp|P01615|KV202_HUMAN	Ig kappa chain V-II region FR OS=Homo sapiens PE=1 SV=1	HUMAN	4
714	2	4	42.98	16.67	16.67	sp|Q71UI9-2|H2AV_HUMAN	Isoform 2 of Histone H2A.V OS=Homo sapiens GN=H2AFV	HUMAN	2
715	2	2.98	44.14	15.17	11.72	sp|Q15388|TOM20_HUMAN	Mitochondrial import receptor subunit TOM20 homolog OS=Homo sapiens GN=TOMM20 PE=1 SV=1	HUMAN	3
716	2	2.59	48.28	15.86	15.86	sp|P62841|RS15_HUMAN	40S ribosomal protein S15 OS=Homo sapiens GN=RPS15 PE=1 SV=2	HUMAN	2
717	2	2.52	26.77	7.435	5.576	sp|Q01105-4|SET_HUMAN	Isoform 4 of Protein SET OS=Homo sapiens GN=SET	HUMAN	2
718	2	2.36	37.6	4.735	1.95	RRRRRsp|P50148|GNAQ_HUMAN	REVERSED Guanine nucleotide-binding protein G(q) subunit alpha OS=Homo sapiens GN=GNAQ PE=1 SV=4	HUMAN	1
719	2	2.14	28.96	8.06	3.881	sp|Q16698|DECR_HUMAN	2,4-dienoyl-CoA reductase, mitochondrial OS=Homo sapiens GN=DECR1 PE=1 SV=1	HUMAN	1
720	2	2.12	32.16	3.529	1.961	sp|P49257|LMAN1_HUMAN	Protein ERGIC-53 OS=Homo sapiens GN=LMAN1 PE=1 SV=2	HUMAN	1
721	2	2.11	35.38	3.488	0.9967	sp|Q9UI32|GLSL_HUMAN	Glutaminase liver isoform, mitochondrial OS=Homo sapiens GN=GLS2 PE=1 SV=2	HUMAN	1
722	2	2.09	35.33	9.381	5.988	sp|P00352|AL1A1_HUMAN	Retinal dehydrogenase 1 OS=Homo sapiens GN=ALDH1A1 PE=1 SV=2	HUMAN	2
723	2	2.08	41	8.033	5.54	sp|Q8NBU5|ATAD1_HUMAN	ATPase family AAA domain-containing protein 1 OS=Homo sapiens GN=ATAD1 PE=1 SV=1	HUMAN	1
724	2	2.06	29.2	0.7299	0.4258	sp|Q9BVV6-3|TALD3_HUMAN	Isoform 3 of Protein TALPID3 OS=Homo sapiens GN=KIAA0586	HUMAN	1
725	2	2.06	30.02	3.727	2.277	sp|P52209|6PGD_HUMAN	6-phosphogluconate dehydrogenase, decarboxylating OS=Homo sapiens GN=PGD PE=1 SV=3	HUMAN	1
726	2	2.06	26.67	3.333	1.944	sp|Q96HE9|PRR11_HUMAN	Proline-rich protein 11 OS=Homo sapiens GN=PRR11 PE=1 SV=1	HUMAN	1
727	2	2.06	53.08	6.154	6.154	sp|P00918|CAH2_HUMAN	Carbonic anhydrase 2 OS=Homo sapiens GN=CA2 PE=1 SV=2	HUMAN	1
728	2	2.06	44.33	11.34	11.34	sp|O60220|TIM8A_HUMAN	Mitochondrial import inner membrane translocase subunit Tim8 A OS=Homo sapiens GN=TIMM8A PE=1 SV=1	HUMAN	1
729	2	2.05	29.34	2.317	1.351	sp|Q8NHP6|MSPD2_HUMAN	Motile sperm domain-containing protein 2 OS=Homo sapiens GN=MOSPD2 PE=1 SV=1	HUMAN	1
730	2	2.04	23.9	0.9861	0.7541	sp|Q9UKK3|PARP4_HUMAN	Poly [ADP-ribose] polymerase 4 OS=Homo sapiens GN=PARP4 PE=1 SV=3	HUMAN	1
731	2	2.04	23.33	2.037	0.6481	sp|Q7Z5J8-2|ANKAR_HUMAN	Isoform 2 of Ankyrin and armadillo repeat-containing protein OS=Homo sapiens GN=ANKAR	HUMAN	1
732	2	2.04	45.78	8.032	6.024	sp|P62753|RS6_HUMAN	40S ribosomal protein S6 OS=Homo sapiens GN=RPS6 PE=1 SV=1	HUMAN	1
733	2	2.03	26	3.036	3.036	sp|Q9ULV4-3|COR1C_HUMAN	Isoform 3 of Coronin-1C OS=Homo sapiens GN=CORO1C	HUMAN	1
734	2	2.03	26.89	1.711	1.711	sp|Q5TGI0|FAXC_HUMAN	Failed axon connections homolog OS=Homo sapiens GN=FAXC PE=2 SV=2	HUMAN	1
735	2	2.02	62.01	3.93	3.93	sp|O43399-7|TPD54_HUMAN	Isoform 7 of Tumor protein D54 OS=Homo sapiens GN=TPD52L2	HUMAN	1
736	2	2.02	40.97	6.608	6.608	sp|Q9UIJ7|KAD3_HUMAN	GTP:AMP phosphotransferase AK3, mitochondrial OS=Homo sapiens GN=AK3 PE=1 SV=4	HUMAN	1
737	2	2.02	31.79	3.179	3.179	sp|O43827|ANGL7_HUMAN	Angiopoietin-related protein 7 OS=Homo sapiens GN=ANGPTL7 PE=1 SV=1	HUMAN	1
738	2	2.02	51.52	12.88	6.061	sp|P25398|RS12_HUMAN	40S ribosomal protein S12 OS=Homo sapiens GN=RPS12 PE=1 SV=3	HUMAN	1
739	2	2.01	34.16	2.675	1.235	sp|P14317|HCLS1_HUMAN	Hematopoietic lineage cell-specific protein OS=Homo sapiens GN=HCLS1 PE=1 SV=3	HUMAN	1
740	2	2.01	20.76	1.628	1.085	sp|P13807|GYS1_HUMAN	Glycogen [starch] synthase, muscle OS=Homo sapiens GN=GYS1 PE=1 SV=2	HUMAN	1
741	2	2.01	44.57	3.429	3.429	sp|O00154-5|BACH_HUMAN	Isoform 5 of Cytosolic acyl coenzyme A thioester hydrolase OS=Homo sapiens GN=ACOT7	HUMAN	1
742	2	2.01	34.57	3.016	3.016	sp|P18075|BMP7_HUMAN	Bone morphogenetic protein 7 OS=Homo sapiens GN=BMP7 PE=1 SV=1	HUMAN	1
743	2	2.01	49.62	3.03	3.03	sp|P28070|PSB4_HUMAN	Proteasome subunit beta type-4 OS=Homo sapiens GN=PSMB4 PE=1 SV=4	HUMAN	1
744	2	2.01	59.07	12.56	6.512	sp|P61106|RAB14_HUMAN	Ras-related protein Rab-14 OS=Homo sapiens GN=RAB14 PE=1 SV=4	HUMAN	1
745	2	2.01	18.35	1.55	1.55	sp|P0C7A2|F153B_HUMAN	Protein FAM153B OS=Homo sapiens GN=FAM153B PE=2 SV=1	HUMAN	1
746	2	2.01	37.94	5.534	5.534	sp|P02746|C1QB_HUMAN	Complement C1q subcomponent subunit B OS=Homo sapiens GN=C1QB PE=1 SV=3	HUMAN	2
747	2	2.01	21.82	2.727	2.727	sp|P04180|LCAT_HUMAN	Phosphatidylcholine-sterol acyltransferase OS=Homo sapiens GN=LCAT PE=1 SV=1	HUMAN	1
748	2	2.01	19.19	5.535	5.535	sp|Q96FW1|OTUB1_HUMAN	Ubiquitin thioesterase OTUB1 OS=Homo sapiens GN=OTUB1 PE=1 SV=2	HUMAN	1
749	2	2.01	44.06	7.692	7.692	sp|P62266|RS23_HUMAN	40S ribosomal protein S23 OS=Homo sapiens GN=RPS23 PE=1 SV=3	HUMAN	1
750	2	2.01	33.67	6.122	6.122	sp|P53673|CRBA4_HUMAN	Beta-crystallin A4 OS=Homo sapiens GN=CRYBA4 PE=1 SV=3	HUMAN	1
751	2	2.01	43.32	7.487	7.487	sp|P30086|PEBP1_HUMAN	Phosphatidylethanolamine-binding protein 1 OS=Homo sapiens GN=PEBP1 PE=1 SV=3	HUMAN	1
752	2	2.01	31.31	7.071	7.071	sp|Q9UNL2-2|SSRG_HUMAN	Isoform 2 of Translocon-associated protein subunit gamma OS=Homo sapiens GN=SSR3	HUMAN	3
753	2	2.01	40.85	22.54	7.746	sp|Q9NS69|TOM22_HUMAN	Mitochondrial import receptor subunit TOM22 homolog OS=Homo sapiens GN=TOMM22 PE=1 SV=3	HUMAN	1
754	2	2.01	33.7	10.5	10.5	sp|Q9ULC4|MCTS1_HUMAN	Malignant T-cell-amplified sequence 1 OS=Homo sapiens GN=MCTS1 PE=1 SV=1	HUMAN	1
755	2	2.01	34.38	7.031	7.031	sp|P62899-2|RL31_HUMAN	Isoform 2 of 60S ribosomal protein L31 OS=Homo sapiens GN=RPL31	HUMAN	1
756	2	2.01	24.6	10.32	5.556	sp|P49773|HINT1_HUMAN	Histidine triad nucleotide-binding protein 1 OS=Homo sapiens GN=HINT1 PE=1 SV=2	HUMAN	1
757	2	2.01	19.25	6.211	6.211	sp|P04216|THY1_HUMAN	Thy-1 membrane glycoprotein OS=Homo sapiens GN=THY1 PE=1 SV=2	HUMAN	1
758	2	2	35.93	2.975	2.975	sp|P26641|EF1G_HUMAN	Elongation factor 1-gamma OS=Homo sapiens GN=EEF1G PE=1 SV=3	HUMAN	1
759	2	2	47.83	6.957	6.957	sp|P15374|UCHL3_HUMAN	Ubiquitin carboxyl-terminal hydrolase isozyme L3 OS=Homo sapiens GN=UCHL3 PE=1 SV=1	HUMAN	1
760	2	2	47.13	8.429	5.747	sp|Q92506|DHB8_HUMAN	Estradiol 17-beta-dehydrogenase 8 OS=Homo sapiens GN=HSD17B8 PE=1 SV=2	HUMAN	1
761	2	2	51.63	7.843	7.843	sp|Q9BPX5|ARP5L_HUMAN	Actin-related protein 2/3 complex subunit 5-like protein OS=Homo sapiens GN=ARPC5L PE=1 SV=1	HUMAN	1
762	2	2	32.89	4.386	3.509	sp|P78369|CLD10_HUMAN	Claudin-10 OS=Homo sapiens GN=CLDN10 PE=1 SV=2	HUMAN	1
763	2	2	46.23	9.434	9.434	sp|Q9Y2R0|COA3_HUMAN	Cytochrome c oxidase assembly factor 3 homolog, mitochondrial OS=Homo sapiens GN=COA3 PE=1 SV=1	HUMAN	1
764	2	2	60	8.649	8.649	sp|P83916|CBX1_HUMAN	Chromobox protein homolog 1 OS=Homo sapiens GN=CBX1 PE=1 SV=1	HUMAN	1
765	2	2	33.43	3.881	3.881	sp|P09668|CATH_HUMAN	Pro-cathepsin H OS=Homo sapiens GN=CTSH PE=1 SV=4	HUMAN	1
766	2	2	22.69	3.782	3.782	sp|Q9UNN8|EPCR_HUMAN	Endothelial protein C receptor OS=Homo sapiens GN=PROCR PE=1 SV=1	HUMAN	1
767	2	2	27.51	6.878	6.878	sp|Q8WU39|MZB1_HUMAN	Marginal zone B- and B1-cell-specific protein OS=Homo sapiens GN=MZB1 PE=1 SV=1	HUMAN	1
768	2	2	19.54	2.299	2.299	sp|O95452|CXB6_HUMAN	Gap junction beta-6 protein OS=Homo sapiens GN=GJB6 PE=1 SV=2	HUMAN	1
769	2	2	47.37	14.74	14.74	sp|Q9Y5L4|TIM13_HUMAN	Mitochondrial import inner membrane translocase subunit Tim13 OS=Homo sapiens GN=TIMM13 PE=1 SV=1	HUMAN	1
770	2	2	54.39	13.16	13.16	sp|P06702|S10A9_HUMAN	Protein S100-A9 OS=Homo sapiens GN=S100A9 PE=1 SV=1	HUMAN	1
771	2	2	41.88	7.692	7.692	sp|P04211|LV001_HUMAN	Ig lambda chain V region 4A OS=Homo sapiens PE=4 SV=1	HUMAN	2
772	2	2	25	21.15	21.15	sp|P26678|PPLA_HUMAN	Cardiac phospholamban OS=Homo sapiens GN=PLN PE=1 SV=1	HUMAN	1
773	1.93	2.06	26.75	3.704	1.749	sp|P07333|CSF1R_HUMAN	Macrophage colony-stimulating factor 1 receptor OS=Homo sapiens GN=CSF1R PE=1 SV=2	HUMAN	1
774	1.92	2.06	26.1	2.467	1.542	sp|P32418|NAC1_HUMAN	Sodium/calcium exchanger 1 OS=Homo sapiens GN=SLC8A1 PE=1 SV=3	HUMAN	1
775	1.92	2.03	56.76	29.73	20.72	sp|P06317|LV603_HUMAN	Ig lambda chain V-VI region SUT OS=Homo sapiens PE=1 SV=1	HUMAN	3
776	1.92	1.93	21.74	3.416	3.416	sp|P24387|CRHBP_HUMAN	Corticotropin-releasing factor-binding protein OS=Homo sapiens GN=CRHBP PE=1 SV=2	HUMAN	1
777	1.89	1.9	26.86	2.128	2.128	sp|Q06828|FMOD_HUMAN	Fibromodulin OS=Homo sapiens GN=FMOD PE=1 SV=2	HUMAN	1
778	1.87	1.87	35.99	4.267	2.783	sp|P50991|TCPD_HUMAN	T-complex protein 1 subunit delta OS=Homo sapiens GN=CCT4 PE=1 SV=4	HUMAN	2
779	1.83	2.03	38.79	2.971	1.358	sp|P11498|PYC_HUMAN	Pyruvate carboxylase, mitochondrial OS=Homo sapiens GN=PC PE=1 SV=2	HUMAN	1
780	1.82	2.85	53.56	7.707	3.083	sp|P28838|AMPL_HUMAN	Cytosol aminopeptidase OS=Homo sapiens GN=LAP3 PE=1 SV=3	HUMAN	2
781	1.8	1.82	41.7	0.9602	0.9602	sp|Q9UHD2|TBK1_HUMAN	Serine/threonine-protein kinase TBK1 OS=Homo sapiens GN=TBK1 PE=1 SV=1	HUMAN	1
782	1.79	2.35	44.87	8.373	4.581	sp|O43390|HNRPR_HUMAN	Heterogeneous nuclear ribonucleoprotein R OS=Homo sapiens GN=HNRNPR PE=1 SV=1	HUMAN	3
783	1.75	2.47	24.53	5.405	5.405	sp|P18428|LBP_HUMAN	Lipopolysaccharide-binding protein OS=Homo sapiens GN=LBP PE=1 SV=3	HUMAN	3
784	1.75	1.76	54.04	10.29	4.779	sp|P47756-2|CAPZB_HUMAN	Isoform 2 of F-actin-capping protein subunit beta OS=Homo sapiens GN=CAPZB	HUMAN	1
785	1.75	1.75	56.18	2.957	2.957	sp|Q9UNZ2-5|NSF1C_HUMAN	Isoform 3 of NSFL1 cofactor p47 OS=Homo sapiens GN=NSFL1C	HUMAN	1
786	1.75	1.75	33.22	5.316	2.658	sp|O43772|MCAT_HUMAN	Mitochondrial carnitine/acylcarnitine carrier protein OS=Homo sapiens GN=SLC25A20 PE=1 SV=1	HUMAN	1
787	1.74	1.78	33.24	1.577	0.5841	sp|P08572|CO4A2_HUMAN	Collagen alpha-2(IV) chain OS=Homo sapiens GN=COL4A2 PE=1 SV=4	HUMAN	1
788	1.72	1.73	53.76	18.28	10.75	sp|Q9H299|SH3L3_HUMAN	SH3 domain-binding glutamic acid-rich-like protein 3 OS=Homo sapiens GN=SH3BGRL3 PE=1 SV=1	HUMAN	1
789	1.66	1.71	29.51	3.438	3.438	sp|Q8WTS1|ABHD5_HUMAN	1-acylglycerol-3-phosphate O-acyltransferase ABHD5 OS=Homo sapiens GN=ABHD5 PE=1 SV=1	HUMAN	1
790	1.62	3.91	48.8	9.2	9.2	sp|Q9Y3A5|SBDS_HUMAN	Ribosome maturation protein SBDS OS=Homo sapiens GN=SBDS PE=1 SV=4	HUMAN	3
791	1.6	2.84	37.07	7.805	4.634	sp|P43034|LIS1_HUMAN	Platelet-activating factor acetylhydrolase IB subunit alpha OS=Homo sapiens GN=PAFAH1B1 PE=1 SV=2	HUMAN	2
792	1.58	1.67	45.96	3.788	2.778	sp|Q9NTK5|OLA1_HUMAN	Obg-like ATPase 1 OS=Homo sapiens GN=OLA1 PE=1 SV=2	HUMAN	1
793	1.57	2.08	16.53	1.568	1.568	sp|O75309|CAD16_HUMAN	Cadherin-16 OS=Homo sapiens GN=CDH16 PE=1 SV=1	HUMAN	2
794	1.57	1.6	34.98	4.29	4.29	sp|P09486|SPRC_HUMAN	SPARC OS=Homo sapiens GN=SPARC PE=1 SV=1	HUMAN	1
795	1.56	1.56	35.53	7.862	7.862	sp|Q92820|GGH_HUMAN	Gamma-glutamyl hydrolase OS=Homo sapiens GN=GGH PE=1 SV=2	HUMAN	2
796	1.53	3.84	27.1	3.262	2.008	sp|Q17R60|IMPG1_HUMAN	Interphotoreceptor matrix proteoglycan 1 OS=Homo sapiens GN=IMPG1 PE=1 SV=2	HUMAN	2
797	1.53	1.53	49.8	17.67	17.67	sp|Q06323|PSME1_HUMAN	Proteasome activator complex subunit 1 OS=Homo sapiens GN=PSME1 PE=1 SV=1	HUMAN	4
798	1.52	1.57	32.26	5.914	1.613	sp|Q5TAA0-2|TTC22_HUMAN	Isoform 2 of Tetratricopeptide repeat protein 22 OS=Homo sapiens GN=TTC22	HUMAN	1
799	1.51	1.56	44.67	8.667	2.333	sp|O15144|ARPC2_HUMAN	Actin-related protein 2/3 complex subunit 2 OS=Homo sapiens GN=ARPC2 PE=1 SV=1	HUMAN	1
800	1.51	1.51	29.42	4.019	2.894	sp|P00734|THRB_HUMAN	Prothrombin OS=Homo sapiens GN=F2 PE=1 SV=2	HUMAN	2
801	1.5	1.59	33.28	1.62	0.8837	sp|Q6ZR08-2|DYH12_HUMAN	Isoform 2 of Dynein heavy chain 12, axonemal OS=Homo sapiens GN=DNAH12	HUMAN	1
802	1.48	1.48	73.76	3.191	3.191	sp|Q9BRL6|SRSF8_HUMAN	Serine/arginine-rich splicing factor 8 OS=Homo sapiens GN=SRSF8 PE=1 SV=1	HUMAN	1
803	1.47	1.52	22.43	0.7553	0.4532	sp|Q13018-2|PLA2R_HUMAN	Isoform 2 of Secretory phospholipase A2 receptor OS=Homo sapiens GN=PLA2R1	HUMAN	1
804	1.47	1.47	45.58	5.581	5.581	sp|P50914|RL14_HUMAN	60S ribosomal protein L14 OS=Homo sapiens GN=RPL14 PE=1 SV=4	HUMAN	1
805	1.46	3.64	53.04	2.124	1.062	sp|Q86VF7-4|NRAP_HUMAN	Isoform 4 of Nebulin-related-anchoring protein OS=Homo sapiens GN=NRAP	HUMAN	2
806	1.46	1.56	27.86	2.644	0.661	sp|Q6JQN1|ACD10_HUMAN	Acyl-CoA dehydrogenase family member 10 OS=Homo sapiens GN=ACAD10 PE=2 SV=1	HUMAN	1
807	1.43	1.44	21.78	0.9359	0.54	sp|Q7Z7M0-2|MEGF8_HUMAN	Isoform 2 of Multiple epidermal growth factor-like domains protein 8 OS=Homo sapiens GN=MEGF8	HUMAN	1
808	1.42	1.42	53.69	10.07	6.711	sp|Q9HC38-2|GLOD4_HUMAN	Isoform 2 of Glyoxalase domain-containing protein 4 OS=Homo sapiens GN=GLOD4	HUMAN	1
809	1.41	1.41	35.45	3.17	3.17	sp|O43866|CD5L_HUMAN	CD5 antigen-like OS=Homo sapiens GN=CD5L PE=1 SV=1	HUMAN	1
810	1.39	1.39	29.3	4.14	4.14	sp|P10451|OSTP_HUMAN	Osteopontin OS=Homo sapiens GN=SPP1 PE=1 SV=1	HUMAN	1
811	1.39	1.39	33.09	5.882	5.882	sp|P61353|RL27_HUMAN	60S ribosomal protein L27 OS=Homo sapiens GN=RPL27 PE=1 SV=2	HUMAN	1
812	1.38	3.63	31.73	2.894	2.894	sp|Q92954-5|PRG4_HUMAN	Isoform E of Proteoglycan 4 OS=Homo sapiens GN=PRG4	HUMAN	3
813	1.38	1.63	53.76	6.239	3.67	sp|P49368|TCPG_HUMAN	T-complex protein 1 subunit gamma OS=Homo sapiens GN=CCT3 PE=1 SV=4	HUMAN	1
814	1.38	1.39	33.02	2.492	2.492	sp|Q96FV0|LRC46_HUMAN	Leucine-rich repeat-containing protein 46 OS=Homo sapiens GN=LRRC46 PE=2 SV=1	HUMAN	1
815	1.38	1.38	35.62	1.484	1.484	sp|Q9NY99|SNTG2_HUMAN	Gamma-2-syntrophin OS=Homo sapiens GN=SNTG2 PE=1 SV=2	HUMAN	1
816	1.36	1.36	32.21	5.288	5.288	sp|P62241|RS8_HUMAN	40S ribosomal protein S8 OS=Homo sapiens GN=RPS8 PE=1 SV=2	HUMAN	1
817	1.36	1.36	13.13	3.535	3.535	sp|Q06055-2|AT5G2_HUMAN	Isoform 2 of ATP synthase F(0) complex subunit C2, mitochondrial OS=Homo sapiens GN=ATP5G2	HUMAN	1
818	1.33	3.5	46.67	17.78	17.78	sp|Q6IPR1|LYRM5_HUMAN	LYR motif-containing protein 5 OS=Homo sapiens GN=LYRM5 PE=2 SV=2	HUMAN	2
819	1.31	1.33	34.48	3.257	2.299	sp|P00390|GSHR_HUMAN	Glutathione reductase, mitochondrial OS=Homo sapiens GN=GSR PE=1 SV=2	HUMAN	1
