# Supplementary material for: iTRAQ-Based Proteomics Investigation of Aqueous Humor from Patients with Coats' Disease
Source: PLoS One. 2016 Jul 14;11(7):e0158611. doi: 10.1371/journal.pone.0158611 (PMC4944970; doi:10.1371/journal.pone.0158611)
Supplement: S2 Table — (XLSX) [file pone.0158611.s002.xlsx]

## Sheet: Sheet1
Supplemental Table 2. Quantitative and identification information of 222 significantly differentially expressed proteins between Coats' disease and control samples.
N	Peptides(95%)	%Cov(95)	Accession	Name	3A/CK	3B/CK	4/CK	P 3A/CK	P 3B/CK	P 4/CK
56	22	24.63	sp|P00738|HPT	Haptoglobin OS=Homo sapiens GN=HP PE=1 SV=1	25.1378	10.4205	22.8949	0.0151901	0.019263	0.00954405
55	50	45.77	sp|P02679-2|FIBG	Isoform Gamma-A of Fibrinogen gamma chain OS=Homo sapiens GN=FGG	18.0111	17.6853	22.0576	0.000861103	0.00709089	0.0037663
281	4	12.11	sp|P27169|PON1	Serum paraoxonase/arylesterase 1 OS=Homo sapiens GN=PON1 PE=1 SV=3	16.3678	17.4942	14.381	0.0616573	0.0296146	0.0122972
89	105	68.22	sp|P04431|KV123	Ig kappa chain V-I region Walker OS=Homo sapiens PE=1 SV=1	15.294	14.13	5.37612	0.00678723	0.0766243	0.241188
21	53	56.01	sp|P02675|FIBB	Fibrinogen beta chain OS=Homo sapiens GN=FGB PE=1 SV=2	15.2757	15.7853	19.6803	0.0043971	0.0122111	0.00641118
91	17	25.16	sp|P01871-2|IGHM	Isoform 2 of Ig mu chain C region OS=Homo sapiens GN=IGHM	15.0088	5.04901	17.6329	0.000471404	0.0108816	0.00667793
11	95	42.61	sp|P02671|FIBA	Fibrinogen alpha chain OS=Homo sapiens GN=FGA PE=1 SV=2	12.8399	11.1831	12.3562	0.00212708	0.0285555	0.051483
208	8	49.4	sp|P02654|APOC1	Apolipoprotein C-I OS=Homo sapiens GN=APOC1 PE=1 SV=1	12.3092	15.251	19.1268	0.0228632	0.012671	0.0251597
47	28	24.84	sp|Q14624|ITIH4	Inter-alpha-trypsin inhibitor heavy chain H4 OS=Homo sapiens GN=ITIH4 PE=1 SV=4	11.4159	9.63635	8.78845	0.0346959	0.0135713	0.0148873
319	5	12.88	sp|Q13231|CHIT1	Chitotriosidase-1 OS=Homo sapiens GN=CHIT1 PE=1 SV=1	9.86185	5.90923	1.36687	0.00417118	0.0177411	0.251369
68	22	27.05	sp|P43652|AFAM	Afamin OS=Homo sapiens GN=AFM PE=1 SV=1	9.66404	10.9081	6.01349	0.00351778	0.0105476	0.0121004
23	33	29.65	sp|P08603|CFAH	Complement factor H OS=Homo sapiens GN=CFH PE=1 SV=4	9.25716	9.03504	8.12794	0.00768564	0.0041054	0.0238984
61	30	42.49	sp|P01876|IGHA1	Ig alpha-1 chain C region OS=Homo sapiens GN=IGHA1 PE=1 SV=2	8.81033	8.22602	9.99106	0.0372565	0.0394223	0.0363351
472	3	33.33	sp|P02656|APOC3	Apolipoprotein C-III OS=Homo sapiens GN=APOC3 PE=1 SV=1	8.07904	6.91522	10.9503	0.0162248	0.0909023	0.0881172
36	25	36.77	sp|P01042-2|KNG1	Isoform LMW of Kininogen-1 OS=Homo sapiens GN=KNG1	8.03102	9.72824	6.84651	0.0171768	0.0147963	0.0547286
537	2	11.17	sp|O95445|APOM	Apolipoprotein M OS=Homo sapiens GN=APOM PE=1 SV=2	7.84197	6.91278	6.36711	0.024802	0.0966041	0.0011867
32	28	15.49	sp|P02751-10|FINC	Isoform 10 of Fibronectin OS=Homo sapiens GN=FN1	7.65985	9.50883	10.9676	0.0365831	0.0486246	0.00791453
35	42	38.06	sp|P01011|AACT	Alpha-1-antichymotrypsin OS=Homo sapiens GN=SERPINA3 PE=1 SV=2	7.58212	9.27384	5.61808	0.0146887	0.0528974	0.066796
226	73	66.96	sp|P04433|KV309	Ig kappa chain V-III region VG (Fragment) OS=Homo sapiens PE=1 SV=1	7.35846	4.98876	5.02469	0.0397789	0.0702972	0.0486985
310	9	27.86	sp|P19652|A1AG2	Alpha-1-acid glycoprotein 2 OS=Homo sapiens GN=ORM2 PE=1 SV=2	6.84617	14.6364	4.85993	0.0814742	0.0273932	0.0706069
108	12	21.44	sp|P05546|HEP2	Heparin cofactor 2 OS=Homo sapiens GN=SERPIND1 PE=1 SV=3	6.09906	9.62281	13.063	0.0981375	0.0356007	0.0484372
102	10	14.1	sp|P06681|CO2	Complement C2 OS=Homo sapiens GN=C2 PE=1 SV=2	5.8351	6.60693	5.68953	0.0619142	0.0139076	0.0571681
12	371	81.52	sp|P01857|IGHG1	Ig gamma-1 chain C region OS=Homo sapiens GN=IGHG1 PE=1 SV=1	5.67947	3.64785	0.62877	0.0328487	0.0627298	0.0738762
24	48	53.23	sp|P01008|ANT3	Antithrombin-III OS=Homo sapiens GN=SERPINC1 PE=1 SV=1	5.22684	6.59198	3.08469	0.0454959	0.0710953	0.15483
139	12	25.25	sp|P08697|A2AP	Alpha-2-antiplasmin OS=Homo sapiens GN=SERPINF2 PE=1 SV=3	5.04225	3.85643	1.73698	0.0384711	0.00827774	0.129472
172	9	16.11	sp|P04004|VTNC	Vitronectin OS=Homo sapiens GN=VTN PE=1 SV=1	4.96918	6.21424	9.21756	0.025959	0.0195848	0.0117025
127	11	23.37	sp|P51884|LUM	Lumican OS=Homo sapiens GN=LUM PE=1 SV=2	4.87573	5.03156	4.45679	0.0152198	0.0458949	0.0101039
136	13	32.29	sp|P01880|IGHD	Ig delta chain C region OS=Homo sapiens GN=IGHD PE=1 SV=2	4.7804	6.30179	7.11051	0.0641476	0.049744	0.0580815
534	2	9.747	sp|P16152|CBR1	Carbonyl reductase [NADPH] 1 OS=Homo sapiens GN=CBR1 PE=1 SV=3	4.69232	3.07415	2.62152	0.0186402	0.0693502	0.048302
103	11	17.87	sp|P03952|KLKB1	Plasma kallikrein OS=Homo sapiens GN=KLKB1 PE=1 SV=1	4.5785	4.71925	4.11134	0.0910547	0.013601	0.00436129
170	11	14.85	sp|P01019|ANGT	Angiotensinogen OS=Homo sapiens GN=AGT PE=1 SV=1	4.45564	4.00324	2.60695	0.0836742	0.0267897	0.173563
228	6	9.176	sp|P35858-2|ALS	Isoform 2 of Insulin-like growth factor-binding protein complex acid labile subunit OS=Homo sapiens GN=IGFALS	4.07453	4.03012	4.64357	0.0208638	0.1003	0.113404
271	327	76.76	sp|P01861|IGHG4	Ig gamma-4 chain C region OS=Homo sapiens GN=IGHG4 PE=1 SV=1	4.03667	0.76486	3.46855	0.00680978	0.136259	0.0111628
466	2	8.282	sp|Q13790|APOF	Apolipoprotein F OS=Homo sapiens GN=APOF PE=1 SV=2	4.036	2.81238	3.33723	0.0249801	0.0883968	0.0166678
31	33	30.89	sp|P00751|CFAB	Complement factor B OS=Homo sapiens GN=CFB PE=1 SV=2	3.93277	3.14525	0.744322	0.0609677	0.0140586	0.124541
70	15	17.67	sp|P13671|CO6	Complement component C6 OS=Homo sapiens GN=C6 PE=1 SV=3	3.88088	3.79083	3.28315	0.0366578	0.0804984	0.0620424
115	72	88.68	sp|P0CG05|LAC2	Ig lambda-2 chain C regions OS=Homo sapiens GN=IGLC2 PE=1 SV=1	3.85786	2.32617	1.49456	0.0471826	0.0801313	0.210739
162	9	10.36	sp|P19823|ITIH2	Inter-alpha-trypsin inhibitor heavy chain H2 OS=Homo sapiens GN=ITIH2 PE=1 SV=2	3.66938	4.99666	5.4875	0.0814404	0.0182566	0.112648
137	17	36.63	sp|P05543|THBG	Thyroxine-binding globulin OS=Homo sapiens GN=SERPINA7 PE=1 SV=2	3.64425	3.76257	2.12004	0.0181912	0.0118155	0.0243593
138	121	75.83	sp|P01766|HV305	Ig heavy chain V-III region BRO OS=Homo sapiens PE=1 SV=1	3.61002	2.77884	1.80191	0.0587818	0.000571645	0.0608907
165	11	32.59	sp|P08185|CBG	Corticosteroid-binding globulin OS=Homo sapiens GN=SERPINA6 PE=1 SV=1	3.56848	4.16803	2.64375	0.019279	0.0355766	0.0821184
16	42	42.35	sp|P00747|PLMN	Plasminogen OS=Homo sapiens GN=PLG PE=1 SV=2	3.56628	3.67009	2.05674	0.030666	0.0493017	0.187146
77	37	36.36	sp|P04217|A1BG	Alpha-1B-glycoprotein OS=Homo sapiens GN=A1BG PE=1 SV=4	3.53839	3.85212	2.1949	0.00126546	0.0456174	0.102234
1122	3	1.268	RRRRRsp|Q9C0H9-5|SRCN1	REVERSED Isoform 4 of SRC kinase signaling inhibitor 1 OS=Homo sapiens GN=SRCIN1	3.39489	4.30022	5.78735	0.248946	0.0207662	0.00397748
879	3	17.86	sp|P04209|LV211	Ig lambda chain V-II region NIG-84 OS=Homo sapiens PE=1 SV=1	3.37287	1.91448	3.74991	0.0448368	0.0783991	0.0614431
642	2	0.7949	sp|Q96PY6|NEK1	Serine/threonine-protein kinase Nek1 OS=Homo sapiens GN=NEK1 PE=1 SV=2	3.34705	2.86195	2.40364	0.102844	0.110173	0.0491871
180	98	70.94	sp|P23083|HV103	Ig heavy chain V-I region V35 OS=Homo sapiens PE=1 SV=1	3.29625	2.41063	1.44034	0.0398534	0.0304693	0.352456
234	90	52.99	sp|P01602|KV110	Ig kappa chain V-I region HK102 (Fragment) OS=Homo sapiens GN=IGKV1-5 PE=4 SV=1	3.27779	2.93607	1.9491	0.0335199	0.0165673	0.0412536
97	31	35.15	sp|P02765|FETUA	Alpha-2-HS-glycoprotein OS=Homo sapiens GN=AHSG PE=1 SV=1	3.05804	1.95116	3.60498	0.0393816	0.072656	0.117644
202	7	6.915	sp|P19827|ITIH1	Inter-alpha-trypsin inhibitor heavy chain H1 OS=Homo sapiens GN=ITIH1 PE=1 SV=3	2.95055	2.78908	3.66624	0.0303258	0.00443453	0.0321056
207	6	14.49	sp|O14791-2|APOL1	Isoform 2 of Apolipoprotein L1 OS=Homo sapiens GN=APOL1	2.918	2.4058	2.3824	0.0460583	0.0571799	0.158118
10	92	46.01	sp|P00450|CERU	Ceruloplasmin OS=Homo sapiens GN=CP PE=1 SV=1	2.88403	3.05533	0.532223	0.0334657	0.0549247	0.140653
363	6	27.69	sp|P35542|SAA4	Serum amyloid A-4 protein OS=Homo sapiens GN=SAA4 PE=1 SV=2	2.87723	2.4717	2.63548	0.010759	0.0180809	0.0478003
166	18	69.92	sp|P06310|KV206	Ig kappa chain V-II region RPMI 6410 OS=Homo sapiens PE=4 SV=1	2.84533	1.00672	0.67664	0.0446601	0.496939	0.178184
201	8	21.39	sp|P02763|A1AG1	Alpha-1-acid glycoprotein 1 OS=Homo sapiens GN=ORM1 PE=1 SV=1	2.83552	7.6227	3.62748	0.137225	0.00249547	0.117454
250	5	21.97	sp|P02743|SAMP	Serum amyloid P-component OS=Homo sapiens GN=APCS PE=1 SV=2	2.83431	2.80412	3.02763	0.0492723	0.0818888	0.0079169
424	2	3.252	sp|P00748|FA12	Coagulation factor XII OS=Homo sapiens GN=F12 PE=1 SV=3	2.82936	2.94001	2.98315	0.0217847	0.0306395	4.76632e-05
343	4	8.219	sp|P07357|CO8A	Complement component C8 alpha chain OS=Homo sapiens GN=C8A PE=1 SV=2	2.72211	3.06808	2.59615	0.0669703	0.145628	0.00957368
106	14	32.99	sp|Q96PD5|PGRP2	N-acetylmuramoyl-L-alanine amidase OS=Homo sapiens GN=PGLYRP2 PE=1 SV=1	2.59474	2.76246	1.7505	0.0470829	0.00161006	0.137985
1027	2	0.9269	sp|A4UGR9-6|XIRP2	Isoform 6 of Xin actin-binding repeat-containing protein 2 OS=Homo sapiens GN=XIRP2	2.58122	4.73722	3.80861	0.16074	0.0355637	0.00408227
113	15	14.59	sp|P10643|CO7	Complement component C7 OS=Homo sapiens GN=C7 PE=1 SV=2	2.54862	1.66842	1.5943	0.0415222	0.0832215	0.149229
1271	15	14.59	sp|P10643|CO7	Complement component C7 OS=Homo sapiens GN=C7 PE=1 SV=2	2.54862	1.66842	1.5943	0.0415222	0.0832215	0.149229
524	2	3.4	sp|P05155|IC1	Plasma protease C1 inhibitor OS=Homo sapiens GN=SERPING1 PE=1 SV=2	2.5311	2.80762	4.95512	0.127626	0.0375351	0.0214988
109	10	14.52	sp|P05023-3|AT1A1	Isoform 3 of Sodium/potassium-transporting ATPase subunit alpha-1 OS=Homo sapiens GN=ATP1A1	2.51028	3.44943	3.79211	0.175072	0.141254	0.0409948
105	12	8.89	sp|P01031|CO5	Complement C5 OS=Homo sapiens GN=C5 PE=1 SV=4	2.50161	2.3251	2.14086	0.0544753	0.00318088	0.0441667
14	57	66.73	sp|P02774-3|VTDB	Isoform 3 of Vitamin D-binding protein OS=Homo sapiens GN=GC	2.45137	2.49008	0.815297	0.0263362	0.084484	0.395402
615	2	1.655	sp|Q8NEP3|DAAF1	Dynein assembly factor 1, axonemal OS=Homo sapiens GN=DNAAF1 PE=1 SV=5	2.43089	1.74998	1.61457	0.0452611	0.0790266	0.101659
438	3	6.03	sp|P04003|C4BPA	C4b-binding protein alpha chain OS=Homo sapiens GN=C4BPA PE=1 SV=2	2.40403	2.31741	5.61488	0.123525	0.0229258	0.086841
229	10	21.18	sp|P05154|IPSP	Plasma serine protease inhibitor OS=Homo sapiens GN=SERPINA5 PE=1 SV=3	2.39056	2.92276	0.998767	0.0527536	0.00650774	0.498244
433	158	65.25	sp|P01860|IGHG3	Ig gamma-3 chain C region OS=Homo sapiens GN=IGHG3 PE=1 SV=2	2.38352	2.53481	2.45557	0.130102	0.00865946	0.0497818
299	4	10.7	sp|P04278|SHBG	Sex hormone-binding globulin OS=Homo sapiens GN=SHBG PE=1 SV=2	2.30971	1.92399	1.33689	0.0060137	0.0207081	0.0204236
60	20	44.35	sp|P02749|APOH	Beta-2-glycoprotein 1 OS=Homo sapiens GN=APOH PE=1 SV=3	2.27936	2.32301	2.01126	0.00128938	0.0547422	0.0200471
218	117	66.67	sp|P01609|KV117	Ig kappa chain V-I region Scw OS=Homo sapiens PE=1 SV=1	2.15375	1.95739	1.58167	0.0446108	0.101998	0.0083734
528	3	1.466	sp|Q13332-6|PTPRS	Isoform 2 of Receptor-type tyrosine-protein phosphatase S OS=Homo sapiens GN=PTPRS	2.14276	1.19808	0.604006	0.0327688	0.334033	0.212844
284	6	23.49	sp|P23528|COF1	Cofilin-1 OS=Homo sapiens GN=CFL1 PE=1 SV=3	2.13394	2.29349	3.69767	0.0801189	0.0377775	0.0874585
579	2	16.67	sp|P06703|S10A6	Protein S100-A6 OS=Homo sapiens GN=S100A6 PE=1 SV=1	2.09777	2.5277	3.92362	0.0364556	0.0160605	0.0159804
421	91	67.52	sp|P01742|HV101	Ig heavy chain V-I region EU OS=Homo sapiens PE=1 SV=1	2.05362	2.31324	1.4608	0.128817	0.0169361	0.232945
93	12	17.89	sp|P02748|CO9	Complement component C9 OS=Homo sapiens GN=C9 PE=1 SV=2	2.02342	1.52868	1.03041	0.0379855	0.212631	0.484189
357	3	7.523	sp|P22792|CPN2	Carboxypeptidase N subunit 2 OS=Homo sapiens GN=CPN2 PE=1 SV=3	2.02272	2.69507	2.31829	0.0753884	0.0327979	0.173217
204	113	58.12	sp|P01601|KV109	Ig kappa chain V-I region HK101 (Fragment) OS=Homo sapiens PE=4 SV=1	1.98999	2.10545	1.7351	0.0273466	0.0310789	0.149262
62	17	36.11	sp|P06727|APOA4	Apolipoprotein A-IV OS=Homo sapiens GN=APOA4 PE=1 SV=3	1.96533	2.26171	3.61605	0.0456183	0.0394272	0.0241225
309	4	24.18	sp|P09417|DHPR	Dihydropteridine reductase OS=Homo sapiens GN=QDPR PE=1 SV=2	1.84315	1.7951	2.18101	0.187172	0.141253	0.0311112
305	4	11.93	sp|P02760|AMBP	Protein AMBP OS=Homo sapiens GN=AMBP PE=1 SV=1	1.80576	2.56411	2.50312	0.148366	0.00295464	0.0610772
18	58	66.88	sp|P02790|HEMO	Hemopexin OS=Homo sapiens GN=HPX PE=1 SV=2	1.74975	2.12741	0.484124	0.105446	0.0711334	0.00222076
377	3	3.756	sp|Q92523|CPT1B	Carnitine O-palmitoyltransferase 1, muscle isoform OS=Homo sapiens GN=CPT1B PE=2 SV=2	1.69914	2.13379	2.06839	0.140574	0.117637	0.0302177
394	4	10.84	sp|P60842|IF4A1	Eukaryotic initiation factor 4A-I OS=Homo sapiens GN=EIF4A1 PE=1 SV=1	1.62669	2.59059	3.94616	0.239604	0.0295558	0.106887
168	10	34.87	sp|P02750|A2GL	Leucine-rich alpha-2-glycoprotein OS=Homo sapiens GN=LRG1 PE=1 SV=2	1.61198	2.01163	1.43411	0.0444765	0.000656356	0.104363
388	44	67.35	sp|P02042|HBD	Hemoglobin subunit delta OS=Homo sapiens GN=HBD PE=1 SV=2	1.56973	1.56618	19.5797	0.27691	0.303524	0.0118103
370	4	7.921	sp|O75083|WDR1	WD repeat-containing protein 1 OS=Homo sapiens GN=WDR1 PE=1 SV=4	1.47356	1.77812	2.60273	0.0359323	0.214398	0.0192899
407	4	10.67	sp|Q15365|PCBP1	Poly(rC)-binding protein 1 OS=Homo sapiens GN=PCBP1 PE=1 SV=2	1.43195	1.9615	5.09467	0.293393	0.253183	0.00865047
40	20	21.46	sp|P16615-5|AT2A2	Isoform 5 of Sarcoplasmic/endoplasmic reticulum calcium ATPase 2 OS=Homo sapiens GN=ATP2A2	1.41995	2.65258	2.79852	0.0849956	0.000920353	0.0823657
231	5	13.61	sp|P61978|HNRPK	Heterogeneous nuclear ribonucleoprotein K OS=Homo sapiens GN=HNRNPK PE=1 SV=1	1.35122	1.52949	3.73958	0.185331	0.0612731	0.0182895
400	6	12.57	sp|P02792|FRIL	Ferritin light chain OS=Homo sapiens GN=FTL PE=1 SV=2	1.34549	2.14348	2.0624	0.346522	0.0927068	0.0216486
169	9	28.35	sp|P18669|PGAM1	Phosphoglycerate mutase 1 OS=Homo sapiens GN=PGAM1 PE=1 SV=2	1.28798	1.32068	2.21053	0.322223	0.25	0.0247751
66	31	70.48	sp|P10916|MLRV	Myosin regulatory light chain 2, ventricular/cardiac muscle isoform OS=Homo sapiens GN=MYL2 PE=1 SV=3	1.27539	0.67548	0.256502	0.132939	0.227577	0.0201233
198	10	12.94	sp|P13639|EF2	Elongation factor 2 OS=Homo sapiens GN=EEF2 PE=1 SV=4	1.25794	2.10065	3.47864	0.143926	0.0557009	0.0354664
297	9	3.891	sp|P21333|FLNA	Filamin-A OS=Homo sapiens GN=FLNA PE=1 SV=4	1.24448	1.41051	3.15092	0.363083	0.191514	0.0404651
63	37	45.71	sp|P08670|VIME	Vimentin OS=Homo sapiens GN=VIM PE=1 SV=4	1.23397	3.2901	9.68484	0.271396	0.0289748	0.0315222
53	52	75.51	sp|P68871|HBB	Hemoglobin subunit beta OS=Homo sapiens GN=HBB PE=1 SV=2	1.20711	0.794376	30.4951	0.278136	0.27476	0.0217814
1014	5	12.99	sp|Q5VTE0|EF1A3	Putative elongation factor 1-alpha-like 3 OS=Homo sapiens GN=EEF1A1P5 PE=5 SV=1	1.20102	3.76951	7.11983	0.292626	0.00492012	0.0603233
242	5	19.39	sp|P62701|RS4X	40S ribosomal protein S4, X isoform OS=Homo sapiens GN=RPS4X PE=1 SV=2	1.19141	2.31609	3.33876	0.334417	0.118421	0.0134445
94	19	29.18	sp|O75390|CISY	Citrate synthase, mitochondrial OS=Homo sapiens GN=CS PE=1 SV=2	1.19094	0.540884	0.406049	0.188424	0.0962553	0.0377539
516	4	13.24	sp|Q71DI3|H32	Histone H3.2 OS=Homo sapiens GN=HIST2H3A PE=1 SV=3	1.18671	2.3669	2.45017	0.125429	0.014925	0.136375
74	20	25.08	sp|P11021|GRP78	78 kDa glucose-regulated protein OS=Homo sapiens GN=HSPA5 PE=1 SV=2	1.17461	2.06839	2.84039	0.00773768	0.0389453	0.00276148
19	69	49.19	sp|P25705|ATPA	ATP synthase subunit alpha, mitochondrial OS=Homo sapiens GN=ATP5A1 PE=1 SV=1	1.14903	0.838142	0.280757	0.278487	0.0277201	0.0451163
257	6	18.01	sp|P00915|CAH1	Carbonic anhydrase 1 OS=Homo sapiens GN=CA1 PE=1 SV=2	1.13898	1.53016	9.06334	0.151178	0.0624172	0.0273405
151	12	24.62	sp|Q16836-2|HCDH	Isoform 2 of Hydroxyacyl-coenzyme A dehydrogenase, mitochondrial OS=Homo sapiens GN=HADH	1.1333	0.782867	0.415318	0.175644	0.223869	0.0441062
341	4	18.59	sp|P37802|TAGL2	Transgelin-2 OS=Homo sapiens GN=TAGLN2 PE=1 SV=3	1.13086	2.19152	4.37438	0.0040436	0.0148589	0.0408646
581	18	37.5	sp|P06753-6|TPM3	Isoform 6 of Tropomyosin alpha-3 chain OS=Homo sapiens GN=TPM3	0.96556	1.64013	2.94218	0.469884	0.331686	0.00561799
112	16	41.43	sp|P21912|SDHB	Succinate dehydrogenase [ubiquinone] iron-sulfur subunit, mitochondrial OS=Homo sapiens GN=SDHB PE=1 SV=3	0.962199	0.707578	0.111004	0.396218	0.0349369	0.0237153
189	6	41.75	sp|P62805|H4	Histone H4 OS=Homo sapiens GN=HIST1H4A PE=1 SV=2	0.945141	2.26474	2.37531	0.440777	0.113533	0.0296972
673	2	0.6466	sp|Q9NSI6|BRWD1	Bromodomain and WD repeat-containing protein 1 OS=Homo sapiens GN=BRWD1 PE=1 SV=4	0.924512	0.303328	0.410583	0.0324532	0.0152736	0.00458496
145	10	37.76	sp|P60174|TPIS	Triosephosphate isomerase OS=Homo sapiens GN=TPI1 PE=1 SV=3	0.921543	0.276856	0.337574	0.208983	0.00159312	0.0163488
551	3	6.646	sp|P15121|ALDR	Aldose reductase OS=Homo sapiens GN=AKR1B1 PE=1 SV=3	0.911493	0.351506	0.715026	0.394289	0.0020658	0.0400889
147	12	44.39	sp|P30044|PRDX5	Peroxiredoxin-5, mitochondrial OS=Homo sapiens GN=PRDX5 PE=1 SV=4	0.909698	0.456739	0.315278	0.194313	0.0579086	0.0192792
57	27	44.47	sp|P13929|ENOB	Beta-enolase OS=Homo sapiens GN=ENO3 PE=1 SV=5	0.889073	0.0897299	0.107912	0.223796	0.0263811	0.00937663
64	54	68.72	sp|P08590|MYL3	Myosin light chain 3 OS=Homo sapiens GN=MYL3 PE=1 SV=3	0.877255	0.566854	0.247441	0.280614	0.0637048	0.0228574
88	12	37.28	sp|P49821|NDUV1	NADH dehydrogenase [ubiquinone] flavoprotein 1, mitochondrial OS=Homo sapiens GN=NDUFV1 PE=1 SV=4	0.874111	0.846653	0.482752	0.280717	0.0750182	0.0198995
33	35	66.25	sp|P02649|APOE	Apolipoprotein E OS=Homo sapiens GN=APOE PE=1 SV=1	0.871944	0.970695	0.2954	0.389789	0.199855	0.0165128
203	6	31.44	sp|P50461|CSRP3	Cysteine and glycine-rich protein 3 OS=Homo sapiens GN=CSRP3 PE=1 SV=1	0.862686	0.333806	0.357056	0.0453087	0.000721085	0.0250057
379	3	13.55	sp|Q86UD1|OAF	Out at first protein homolog OS=Homo sapiens GN=OAF PE=2 SV=1	0.851022	0.805583	0.290031	0.152621	0.135755	0.00724849
279	8	2.393	sp|P78509-3|RELN	Isoform 3 of Reelin OS=Homo sapiens GN=RELN	0.844783	0.693638	0.403863	0.0415415	0.11104	0.0353601
320	6	25.71	sp|P99999|CYC	Cytochrome c OS=Homo sapiens GN=CYCS PE=1 SV=2	0.844612	0.208665	0.308608	0.195754	0.00138487	0.0389011
246	6	36.08	sp|P00568|KAD1	Adenylate kinase isoenzyme 1 OS=Homo sapiens GN=AK1 PE=1 SV=3	0.834976	0.429671	0.487448	0.179427	0.0217925	0.0799479
65	29	48.03	sp|P06732|KCRM	Creatine kinase M-type OS=Homo sapiens GN=CKM PE=1 SV=2	0.832961	0.17408	0.306836	0.00710513	0.0099384	0.00852092
71	18	19.14	sp|Q02218-2|ODO1	Isoform 2 of 2-oxoglutarate dehydrogenase, mitochondrial OS=Homo sapiens GN=OGDH	0.831129	0.761655	0.440405	0.0558567	0.174929	0.0154774
156	10	21.19	sp|P36957|ODO2	Dihydrolipoyllysine-residue succinyltransferase component of 2-oxoglutarate dehydrogenase complex, mitochondrial OS=Homo sapiens GN=DLST PE=1 SV=4	0.829374	0.623586	0.210889	0.278956	0.0973413	0.0038464
414	2	10.86	sp|P22392-2|NDKB	Isoform 3 of Nucleoside diphosphate kinase B OS=Homo sapiens GN=NME2	0.821091	0.332705	0.560791	0.0247416	0.0291198	0.0897808
326	4	18.83	sp|P02144|MYG	Myoglobin OS=Homo sapiens GN=MB PE=1 SV=2	0.817275	0.0736144	0.278632	0.050523	0.00607628	0.0105078
375	3	14.29	sp|P30041|PRDX6	Peroxiredoxin-6 OS=Homo sapiens GN=PRDX6 PE=1 SV=3	0.816582	0.336876	0.785459	0.25	0.0182721	0.00564486
210	8	23.23	sp|P32119|PRDX2	Peroxiredoxin-2 OS=Homo sapiens GN=PRDX2 PE=1 SV=5	0.81025	0.396527	3.16379	0.356565	0.185887	0.0495357
263	6	14.21	sp|P50213|IDH3A	Isocitrate dehydrogenase [NAD] subunit alpha, mitochondrial OS=Homo sapiens GN=IDH3A PE=1 SV=1	0.798375	0.610715	0.491935	0.00859679	0.0248369	0.0116251
104	16	26.56	sp|P49748|ACADV	Very long-chain specific acyl-CoA dehydrogenase, mitochondrial OS=Homo sapiens GN=ACADVL PE=1 SV=1	0.791693	0.692095	0.49889	0.060492	0.0197392	0.00145935
22	58	36.67	sp|Q99798|ACON	Aconitate hydratase, mitochondrial OS=Homo sapiens GN=ACO2 PE=1 SV=2	0.788013	0.449144	0.184107	0.169016	0.0776958	0.00357572
209	7	32.91	sp|Q96HC4-2|PDLI5	Isoform 2 of PDZ and LIM domain protein 5 OS=Homo sapiens GN=PDLIM5	0.787745	0.21329	0.299874	0.0184348	0.0571921	0.0495058
129	10	25	sp|P40925-3|MDHC	Isoform 3 of Malate dehydrogenase, cytoplasmic OS=Homo sapiens GN=MDH1	0.774317	0.101692	0.339984	0.232622	0.0432532	0.0304755
58	24	35.03	sp|P14618-2|KPYM	Isoform M1 of Pyruvate kinase PKM OS=Homo sapiens GN=PKM	0.771438	0.398107	1.08118	0.181246	0.0462432	0.353256
50	22	26.96	sp|P11217|PYGM	Glycogen phosphorylase, muscle form OS=Homo sapiens GN=PYGM PE=1 SV=6	0.769318	0.314094	0.478695	0.0112313	0.000195616	0.0197043
486	2	3.38	sp|P22307-7|NLTP	Isoform 7 of Non-specific lipid-transfer protein OS=Homo sapiens GN=SCP2	0.740672	0.278145	0.366379	0.274554	0.04977	0.0016433
283	6	10.04	sp|P07237|PDIA1	Protein disulfide-isomerase OS=Homo sapiens GN=P4HB PE=1 SV=3	0.738898	2.53943	5.575	0.260647	0.0393171	0.0563281
72	29	40.6	sp|P04406|G3P	Glyceraldehyde-3-phosphate dehydrogenase OS=Homo sapiens GN=GAPDH PE=1 SV=3	0.73828	0.221798	0.561131	0.0232927	0.0325231	0.151883
27	67	56.33	sp|P06576|ATPB	ATP synthase subunit beta, mitochondrial OS=Homo sapiens GN=ATP5B PE=1 SV=3	0.731174	0.575342	0.324746	0.18306	0.0137974	0.0157672
543	4	11.64	sp|Q99497|PARK7	Protein DJ-1 OS=Homo sapiens GN=PARK7 PE=1 SV=2	0.728059	0.317704	0.578813	0.227583	0.00224907	0.0290199
117	29	41.31	sp|P42765|THIM	3-ketoacyl-CoA thiolase, mitochondrial OS=Homo sapiens GN=ACAA2 PE=1 SV=2	0.719069	0.594956	0.284956	0.18424	0.0268268	0.0117339
351	73	62.13	sp|P60709|ACTB	Actin, cytoplasmic 1 OS=Homo sapiens GN=ACTB PE=1 SV=1	0.714989	1.99526	3.48312	0.209707	0.0489563	0.0305634
182	10	15.3	sp|O75112-7|LDB3	Isoform 7 of LIM domain-binding protein 3 OS=Homo sapiens GN=LDB3	0.696314	0.12854	0.269832	0.0102588	0.0256979	0.0503362
258	7	31.01	sp|Q9BTM1|H2AJ	Histone H2A.J OS=Homo sapiens GN=H2AFJ PE=1 SV=1	0.694532	1.43638	2.39429	0.203326	0.110752	0.00579653
30	61	40.12	sp|P10909-2|CLUS	Isoform 2 of Clusterin OS=Homo sapiens GN=CLU	0.687306	0.917528	0.28334	0.0463503	0.374033	0.0132394
440	2	12.31	sp|P15291|B4GT1	Beta-1,4-galactosyltransferase 1 OS=Homo sapiens GN=B4GALT1 PE=1 SV=5	0.683148	0.31147	0.476344	0.103368	0.070491	0.00601533
555	2	3.915	sp|O15354|GPR37	Prosaposin receptor GPR37 OS=Homo sapiens GN=GPR37 PE=1 SV=2	0.678152	0.50591	0.414663	0.11665	0.00600237	0.0418351
59	267	74.23	sp|P01859|IGHG2	Ig gamma-2 chain C region OS=Homo sapiens GN=IGHG2 PE=1 SV=2	0.665454	0.478387	0.663753	0.104326	0.0170786	0.2701
85	15	32.28	sp|P55084|ECHB	Trifunctional enzyme subunit beta, mitochondrial OS=Homo sapiens GN=HADHB PE=1 SV=3	0.662738	0.660385	0.329946	0.0544468	0.0232175	0.00754603
232	7	18.96	sp|O43837|IDH3B	Isocitrate dehydrogenase [NAD] subunit beta, mitochondrial OS=Homo sapiens GN=IDH3B PE=1 SV=2	0.657999	0.600102	0.40661	0.0610742	0.0478654	0.0160288
164	12	19.23	sp|P55809|SCOT1	Succinyl-CoA:3-ketoacid coenzyme A transferase 1, mitochondrial OS=Homo sapiens GN=OXCT1 PE=1 SV=1	0.644483	0.428657	0.266161	0.0825903	0.011282	0.013594
367	4	29.41	sp|P61604|CH10	10 kDa heat shock protein, mitochondrial OS=Homo sapiens GN=HSPE1 PE=1 SV=2	0.640732	0.283019	0.125151	0.00799653	0.0160288	0.0156864
381	3	16.67	sp|P04179|SODM	Superoxide dismutase [Mn], mitochondrial OS=Homo sapiens GN=SOD2 PE=1 SV=2	0.635668	0.431054	0.329263	0.253683	0.0116882	0.0544505
338	6	13.85	sp|P00338-3|LDHA	Isoform 3 of L-lactate dehydrogenase A chain OS=Homo sapiens GN=LDHA	0.634083	0.178579	1.08381	0.161291	0.0304352	0.295434
332	3	9.728	sp|Q13228-4|SBP1	Isoform 4 of Selenium-binding protein 1 OS=Homo sapiens GN=SELENBP1	0.625287	0.382915	0.686587	0.0254613	0.0246037	0.0964754
330	5	19.33	sp|P61769|B2MG	Beta-2-microglobulin OS=Homo sapiens GN=B2M PE=1 SV=1	0.616562	0.476567	0.0792741	0.0161682	0.0163921	0.00319116
99	13	37.14	sp|P05091|ALDH2	Aldehyde dehydrogenase, mitochondrial OS=Homo sapiens GN=ALDH2 PE=1 SV=2	0.610504	0.466919	0.373297	0.126018	0.0340329	0.0255095
92	15	31.18	sp|P07954|FUMH	Fumarate hydratase, mitochondrial OS=Homo sapiens GN=FH PE=1 SV=3	0.59995	0.315497	0.412312	0.0109854	0.0220906	0.105116
135	8	38.97	sp|P35232|PHB	Prohibitin OS=Homo sapiens GN=PHB PE=1 SV=1	0.593152	0.468685	0.35195	0.138898	0.0423302	0.00730434
236	19	42.4	sp|P06733|ENOA	Alpha-enolase OS=Homo sapiens GN=ENO1 PE=1 SV=2	0.582606	0.336261	0.396378	0.0322887	0.0257801	0.0651857
607	2	6.308	sp|P05166|PCCB	Propionyl-CoA carboxylase beta chain, mitochondrial OS=Homo sapiens GN=PCCB PE=1 SV=3	0.572863	0.633729	0.483442	0.0288696	0.0250279	0.0437682
350	4	35.65	sp|P14174|MIF	Macrophage migration inhibitory factor OS=Homo sapiens GN=MIF PE=1 SV=4	0.543173	0.605151	0.384625	0.136574	0.0318751	0.0096926
217	10	34.92	sp|Q99879|H2B1M	Histone H2B type 1-M OS=Homo sapiens GN=HIST1H2BM PE=1 SV=3	0.539396	2.18693	3.8586	0.0122186	0.00740693	0.114769
278	6	9.697	sp|P08253|MMP2	72 kDa type IV collagenase OS=Homo sapiens GN=MMP2 PE=1 SV=2	0.535334	0.450016	0.227927	0.065338	0.029704	0.0140702
396	3	16.39	sp|P02794|FRIH	Ferritin heavy chain OS=Homo sapiens GN=FTH1 PE=1 SV=2	0.532716	0.391321	1.4262	0.0226733	0.0393514	0.0581296
48	20	13.99	sp|Q8IZJ3-2|CPMD8	Isoform 2 of C3 and PZP-like alpha-2-macroglobulin domain-containing protein 8 OS=Homo sapiens GN=CPAMD8	0.521849	0.50989	0.295486	0.0309989	0.10819	0.0244476
211	8	10.53	sp|Q9HCB6|SPON1	Spondin-1 OS=Homo sapiens GN=SPON1 PE=1 SV=2	0.511458	0.535562	0.316147	0.0019866	0.00322901	0.018367
41	60	77.55	sp|P02766|TTHY	Transthyretin OS=Homo sapiens GN=TTR PE=1 SV=1	0.469894	0.371109	0.162836	0.0202919	0.0414327	0.0160001
214	5	3.899	sp|Q14767|LTBP2	Latent-transforming growth factor beta-binding protein 2 OS=Homo sapiens GN=LTBP2 PE=1 SV=3	0.461142	1.0349	0.886058	0.0222618	0.355001	0.364326
538	2	5.833	sp|P10619|PPGB	Lysosomal protective protein OS=Homo sapiens GN=CTSA PE=1 SV=2	0.461025	0.352249	0.0657899	0.0384155	0.0493249	0.011622
399	2	3.571	sp|P10253|LYAG	Lysosomal alpha-glucosidase OS=Homo sapiens GN=GAA PE=1 SV=4	0.452024	0.336298	0.378492	0.0409549	0.0878403	0.00105606
376	3	13.33	sp|P24592|IBP6	Insulin-like growth factor-binding protein 6 OS=Homo sapiens GN=IGFBP6 PE=1 SV=1	0.433123	0.491877	0.23887	0.044426	0.0435199	0.00468511
346	3	10	sp|Q15904|VAS1	V-type proton ATPase subunit S1 OS=Homo sapiens GN=ATP6AP1 PE=1 SV=2	0.430965	0.346817	0.255535	0.0912403	0.0168791	0.140117
292	4	22.97	sp|P61626|LYSC	Lysozyme C OS=Homo sapiens GN=LYZ PE=1 SV=1	0.428985	0.771434	0.972088	0.0408241	0.278427	0.383566
500	3	19.32	sp|P31025|LCN1	Lipocalin-1 OS=Homo sapiens GN=LCN1 PE=1 SV=1	0.423604	0.504029	1.09606	0.048976	0.0178233	0.264552
478	4	8.264	sp|Q9UBX1|CATF	Cathepsin F OS=Homo sapiens GN=CTSF PE=1 SV=1	0.415229	0.434374	0.271895	0.0438372	0.115675	0.0964623
444	2	3.87	sp|Q9BQT9|CSTN3	Calsyntenin-3 OS=Homo sapiens GN=CLSTN3 PE=1 SV=1	0.411159	0.392252	0.259458	0.0350047	0.0684458	0.00166243
416	2	2.594	sp|Q14563|SEM3A	Semaphorin-3A OS=Homo sapiens GN=SEMA3A PE=1 SV=1	0.392957	0.163687	0.148704	0.041776	0.0356832	0.0690325
25	41	28.77	sp|P06396|GELS	Gelsolin OS=Homo sapiens GN=GSN PE=1 SV=1	0.38706	0.721237	0.103763	0.0569099	0.0747574	0.00441831
303	5	24.02	sp|Q9Y6M9|NDUB9	NADH dehydrogenase [ubiquinone] 1 beta subcomplex subunit 9 OS=Homo sapiens GN=NDUFB9 PE=1 SV=3	0.384793	0.491014	0.275694	0.0466267	0.107046	0.100812
405	3	6.805	sp|P06865|HEXA	Beta-hexosaminidase subunit alpha OS=Homo sapiens GN=HEXA PE=1 SV=2	0.358271	0.212563	0.353479	0.0317964	0.0634425	0.0698302
153	9	13.08	sp|P09871|C1S	Complement C1s subcomponent OS=Homo sapiens GN=C1S PE=1 SV=1	0.349272	0.389449	0.224644	0.0267974	0.0491795	0.00329167
331	4	11.46	sp|P12694|ODBA	2-oxoisovalerate dehydrogenase subunit alpha, mitochondrial OS=Homo sapiens GN=BCKDHA PE=1 SV=2	0.348507	0.213929	0.487972	0.0322252	0.0647448	0.0268058
251	6	17.35	sp|O43505|B3GN1	N-acetyllactosaminide beta-1,3-N-acetylglucosaminyltransferase OS=Homo sapiens GN=B3GNT1 PE=1 SV=1	0.343743	0.342034	0.196382	0.0169447	0.0216496	0.00140463
82	34	63.01	sp|P01034|CYTC	Cystatin-C OS=Homo sapiens GN=CST3 PE=1 SV=1	0.340147	0.226986	0.117231	0.0129357	0.0392735	0.0167645
45	32	45.69	sp|P36222|CH3L1	Chitinase-3-like protein 1 OS=Homo sapiens GN=CHI3L1 PE=1 SV=2	0.325388	3.06096	1.63436	0.0472549	0.021214	0.133131
498	3	8.961	sp|P55083-2|MFAP4	Isoform 2 of Microfibril-associated glycoprotein 4 OS=Homo sapiens GN=MFAP4	0.319316	0.359206	0.0720334	0.0129162	0.0197596	0.0103879
322	6	9.881	sp|P20849|CO9A1	Collagen alpha-1(IX) chain OS=Homo sapiens GN=COL9A1 PE=1 SV=3	0.318627	0.149003	0.088622	0.0274413	0.0251497	0.039609
179	7	11.6	sp|Q13822-3|ENPP2	Isoform 3 of Ectonucleotide pyrophosphatase/phosphodiesterase family member 2 OS=Homo sapiens GN=ENPP2	0.314425	0.279957	0.22055	0.0223504	0.00210991	0.046805
493	3	6.013	sp|P31943|HNRH1	Heterogeneous nuclear ribonucleoprotein H OS=Homo sapiens GN=HNRNPH1 PE=1 SV=4	0.311847	0.677718	1.41709	0.00874623	0.336387	0.0394981
200	6	14.53	sp|Q02818|NUCB1	Nucleobindin-1 OS=Homo sapiens GN=NUCB1 PE=1 SV=4	0.310575	0.454321	0.483566	0.0813786	0.100047	0.0247102
288	5	20.95	sp|P00746|CFAD	Complement factor D OS=Homo sapiens GN=CFD PE=1 SV=5	0.309523	0.320511	0.113421	0.0683919	0.0469627	0.0595399
496	2	12.43	sp|P20933|ASPG	N(4)-(beta-N-acetylglucosaminyl)-L-asparaginase OS=Homo sapiens GN=AGA PE=1 SV=2	0.30823	0.318141	0.556243	0.035087	0.0606108	0.0279995
722	2	5.988	sp|P00352|AL1A1	Retinal dehydrogenase 1 OS=Homo sapiens GN=ALDH1A1 PE=1 SV=2	0.307589	0.282212	0.22114	0.0359238	0.011771	0.0361815
280	5	14.46	sp|Q9UBM4|OPT	Opticin OS=Homo sapiens GN=OPTC PE=1 SV=1	0.304864	0.334516	0.248224	0.0702187	0.0361481	0.137044
195	6	5.664	sp|O94985-2|CSTN1	Isoform 2 of Calsyntenin-1 OS=Homo sapiens GN=CLSTN1	0.287982	0.307349	0.119554	0.012262	0.0201418	0.0213196
290	4	6.843	sp|P19022|CADH2	Cadherin-2 OS=Homo sapiens GN=CDH2 PE=1 SV=4	0.274608	0.146438	0.121579	0.03605	0.0279893	0.00140052
507	4	3.486	sp|Q9NPR2|SEM4B	Semaphorin-4B OS=Homo sapiens GN=SEMA4B PE=1 SV=3	0.27198	0.273473	0.140363	0.0116729	0.0066025	0.0326044
307	3	9.499	sp|Q9Y5W5|WIF1	Wnt inhibitory factor 1 OS=Homo sapiens GN=WIF1 PE=1 SV=3	0.263045	0.231637	0.0927818	0.0134574	0.0482383	0.0371114
98	16	22.95	sp|P35527|K1C9	Keratin, type I cytoskeletal 9 OS=Homo sapiens GN=KRT9 PE=1 SV=3	0.257806	0.493102	0.373347	0.0248491	0.085979	0.0213245
359	3	15.25	sp|Q16270|IBP7	Insulin-like growth factor-binding protein 7 OS=Homo sapiens GN=IGFBP7 PE=1 SV=1	0.227833	0.472655	0.417222	0.0490079	0.157788	0.0887059
482	3	11.45	sp|Q96S96|PEBP4	Phosphatidylethanolamine-binding protein 4 OS=Homo sapiens GN=PEBP4 PE=1 SV=3	0.180805	0.199706	0.133358	0.0626158	0.026339	0.0635898
518	3	6.569	sp|Q13510-2|ASAH1	Isoform 2 of Acid ceramidase OS=Homo sapiens GN=ASAH1	0.177424	0.101824	0.214008	0.00563936	0.00628163	0.0358638
539	3	9.025	sp|Q15404|RSU1	Ras suppressor protein 1 OS=Homo sapiens GN=RSU1 PE=1 SV=3	0.17538	0.463712	0.988001	0.0974269	0.0396342	0.48764
114	29	42.48	sp|P22352|GPX3	Glutathione peroxidase 3 OS=Homo sapiens GN=GPX3 PE=1 SV=2	0.17458	0.234778	0.0763749	0.00177591	0.0073058	0.00956746
140	8	15.62	sp|O75326|SEM7A	Semaphorin-7A OS=Homo sapiens GN=SEMA7A PE=1 SV=1	0.172899	0.133137	0.0625854	0.0117836	0.0224296	0.00190118
149	8	16.6	sp|P16870|CBPE	Carboxypeptidase E OS=Homo sapiens GN=CPE PE=1 SV=1	0.168251	0.158825	0.113797	0.00999321	0.0128499	0.0261125
67	25	43.2	sp|P07339|CATD	Cathepsin D OS=Homo sapiens GN=CTSD PE=1 SV=1	0.141285	0.158238	0.0376979	0.00220828	0.00119221	0.000116207
265	5	20.26	sp|Q92520|FAM3C	Protein FAM3C OS=Homo sapiens GN=FAM3C PE=1 SV=1	0.129492	0.115786	0.077819	0.0169827	0.00280458	0.0063882
707	5	11.53	sp|Q9H4B7|TBB1	Tubulin beta-1 chain OS=Homo sapiens GN=TUBB1 PE=1 SV=1	0.1286	0.928043	1.41993	0.0286638	0.309501	0.204018
295	4	25.29	sp|P07320|CRGD	Gamma-crystallin D OS=Homo sapiens GN=CRYGD PE=1 SV=3	0.0924416	0.0902665	0.0597035	0.00113348	0.00239432	0.0058621
96	12	26.39	sp|Q99972|MYOC	Myocilin OS=Homo sapiens GN=MYOC PE=1 SV=2	0.0893377	0.110243	0.0678145	0.0104281	0.0174977	0.00887172
796	2	2.008	sp|Q17R60|IMPG1	Interphotoreceptor matrix proteoglycan 1 OS=Homo sapiens GN=IMPG1 PE=1 SV=2	0.0855772	0.129091	0.0803808	0.0300169	0.0341549	0.0388017
194	12	47.32	sp|P43320|CRBB2	Beta-crystallin B2 OS=Homo sapiens GN=CRYBB2 PE=1 SV=2	0.0843827	0.0537845	0.0684119	0.0037221	0.00729315	0.0115105
26	34	25.26	sp|P10745|RET3	Retinol-binding protein 3 OS=Homo sapiens GN=RBP3 PE=1 SV=2	0.0778395	0.0701076	0.0340631	0.0135317	0.0165112	0.0188267
230	6	30.42	sp|P08294|SODE	Extracellular superoxide dismutase [Cu-Zn] OS=Homo sapiens GN=SOD3 PE=1 SV=2	0.0724832	0.2282	0.0883724	0.0153294	0.000436749	0.00478194
130	10	44.05	sp|P53674|CRBB1	Beta-crystallin B1 OS=Homo sapiens GN=CRYBB1 PE=1 SV=2	0.0564202	0.0591584	0.0476726	0.0417061	0.046255	0.0389905
477	3	12.56	sp|P05813|CRBA1	Beta-crystallin A3 OS=Homo sapiens GN=CRYBA1 PE=1 SV=4	0.0319529	0.0648622	0.0676905	0.0211756	0.00688176	0.0303687
220	6	30.34	sp|P22914|CRBS	Beta-crystallin S OS=Homo sapiens GN=CRYGS PE=1 SV=4	0.0262664	0.0222415	0.0201842	0.00638928	0.00842541	0.0094537
